# Supplementary material for: GLIPR2: a potential biomarker and therapeutic target unveiled – Insights from extensive pan-cancer analyses, with a spotlight on lung adenocarcinoma
Source: Front Immunol. 2024 Feb 26;15:1280525. doi: 10.3389/fimmu.2024.1280525 (PMC10929020; doi:10.3389/fimmu.2024.1280525)
Supplement: Supplementary file 8 [file Table_2.xlsx]

## Sheet: Sheet1
Table S2. Dispersion patterns of somatic mutations and post-translational modifications affecting GLIPR2
Study of Origin	Sample ID	Cancer Type	Cancer Type Detailed	Protein Change	Annotation	Functional Impact	Mutation Type	Variant Type	Copy #	COSMIC	MS	VS	Center	Chromosome	Start Pos	End Pos	Ref	Var	HGVSg	HGVSc	Allele Freq (T)	Allele Freq (N)	Variant Reads	Ref Reads	Variant Reads (Normal)	Ref Reads (Normal)	# Mut in Sample	Exon	gnomAD	ClinVar	dbSNP	SIGNAL	Diagnosis Age	Neoplasm Disease Stage American Joint Committee on Cancer Code	American Joint Committee on Cancer Publication Version Type	Aneuploidy Score	TCGA PanCanAtlas Cancer Type Acronym	Last Communication Contact from Initial Pathologic Diagnosis Date	Birth from Initial Pathologic Diagnosis Date	Last Alive Less Initial Pathologic Diagnosis Date Calculated Day Value	Disease Free (Months)	Disease Free Status	Months of disease-specific survival	Disease-specific Survival status	Ethnicity Category	Form completion date	Fraction Genome Altered	Neoplasm Histologic Grade	Neoadjuvant Therapy Type Administered Prior To Resection Text
Glioblastoma Multiforme (TCGA, PanCancer Atlas)	TCGA-27-2523-01	Glioblastoma	Glioblastoma Multiforme	NUDT2-GLIPR2 Fusion	OncoKB: Unknown, level NA, resistance NA;CIViC: NA;MyCancerGenome: not present;CancerHotspot: no;3DHotspot: no	MutationAssessor: NA;SIFT: NA;Polyphen-2: NA	fusion	NA	ShallowDel		SOMATIC		N/A	9	34339166												43						63			3	GBM	489	-23034	0			16.0765	1:DEAD WITH TUMOR	Not Hispanic Or Latino	2003-12-10	0.1277		No
Breast Invasive Carcinoma (TCGA, PanCancer Atlas)	TCGA-C8-A26Z-01	Breast Cancer	Breast Invasive Ductal Carcinoma	DOCK8-GLIPR2 Fusion	OncoKB: Unknown, level NA, resistance NA;CIViC: NA;MyCancerGenome: not present;CancerHotspot: no;3DHotspot: no	MutationAssessor: NA;SIFT: NA;Polyphen-2: NA	fusion	NA	Gain		SOMATIC		N/A	9	449927												43						59	STAGE IIA	6TH	20	BRCA	470		0	15.4519	0:DiseaseFree	15.4519	0:ALIVE OR DEAD TUMOR FREE	Not Hispanic Or Latino	7/21/11	0.5299		No
Breast Invasive Carcinoma (TCGA, PanCancer Atlas)	TCGA-B6-A0IJ-01	Breast Cancer	Breast Invasive Ductal Carcinoma	GLIPR2-RECK Fusion	OncoKB: Unknown, level NA, resistance NA;CIViC: NA;MyCancerGenome: not present;CancerHotspot: no;3DHotspot: no	MutationAssessor: NA;SIFT: NA;Polyphen-2: NA	fusion	NA	Gain		SOMATIC		N/A	9	36150949												131						42	STAGE IIB		14	BRCA	7106	-15625	0	233.619	0:DiseaseFree	233.619	0:ALIVE OR DEAD TUMOR FREE	Not Hispanic Or Latino	2011-02-10	0.5979		No
Breast Invasive Carcinoma (TCGA, PanCancer Atlas)	TCGA-A8-A08I-01	Breast Cancer	Breast Invasive Ductal Carcinoma	RNF38-GLIPR2 Fusion	OncoKB: Unknown, level NA, resistance NA;CIViC: NA;MyCancerGenome: not present;CancerHotspot: no;3DHotspot: no	MutationAssessor: NA;SIFT: NA;Polyphen-2: NA	fusion	NA	Amp		SOMATIC		N/A	9	36400554												33						53	STAGE IIA	6TH	19	BRCA	365	-19389	0	11.9999	0:DiseaseFree	11.9999	0:ALIVE OR DEAD TUMOR FREE		5/27/11	0.6372		No
Breast Invasive Carcinoma (TCGA, PanCancer Atlas)	TCGA-A8-A08I-01	Breast Cancer	Breast Invasive Ductal Carcinoma	SLC25A51-GLIPR2 Fusion	OncoKB: Unknown, level NA, resistance NA;CIViC: NA;MyCancerGenome: not present;CancerHotspot: no;3DHotspot: no	MutationAssessor: NA;SIFT: NA;Polyphen-2: NA	fusion	NA	Amp		SOMATIC		N/A	9	37903531												33						53	STAGE IIA	6TH	19	BRCA	365	-19389	0	11.9999	0:DiseaseFree	11.9999	0:ALIVE OR DEAD TUMOR FREE		5/27/11	0.6372		No
Breast Invasive Carcinoma (TCGA, PanCancer Atlas)	TCGA-A8-A08I-01	Breast Cancer	Breast Invasive Ductal Carcinoma	ZCCHC7-GLIPR2 Fusion	OncoKB: Unknown, level NA, resistance NA;CIViC: NA;MyCancerGenome: not present;CancerHotspot: no;3DHotspot: no	MutationAssessor: NA;SIFT: NA;Polyphen-2: NA	fusion	NA	Amp		SOMATIC		N/A	9	37126942												33						53	STAGE IIA	6TH	19	BRCA	365	-19389	0	11.9999	0:DiseaseFree	11.9999	0:ALIVE OR DEAD TUMOR FREE		5/27/11	0.6372		No
Adrenocortical Carcinoma (TCGA, PanCancer Atlas)	TCGA-OR-A5J1-01	Adrenocortical Carcinoma	Adrenocortical Carcinoma	TBCD-GLIPR2 Fusion	OncoKB: Unknown, level NA, resistance NA;CIViC: NA;MyCancerGenome: not present;CancerHotspot: no;3DHotspot: no	MutationAssessor: NA;SIFT: NA;Polyphen-2: NA	fusion	NA	Amp		SOMATIC		N/A	17	82884202												23						58	STAGE II		2	ACC		-21496	0	24.7888	1:Recurred/Progressed	44.5475	1:DEAD WITH TUMOR		2004-02-14	0.0585		No
Head and Neck Squamous Cell Carcinoma (TCGA, PanCancer Atlas)	TCGA-CV-7238-01	Head and Neck Cancer	Head and Neck Squamous Cell Carcinoma	GLIPR2-GALT Fusion	OncoKB: Unknown, level NA, resistance NA;CIViC: NA;MyCancerGenome: not present;CancerHotspot: no;3DHotspot: no	MutationAssessor: NA;SIFT: NA;Polyphen-2: NA	fusion	NA	Amp		SOMATIC		N/A	9	36150949												137						69	STAGE II	7TH	2	HNSC	2727	-25471	0	89.6538	0:DiseaseFree	89.6538	0:ALIVE OR DEAD TUMOR FREE	Not Hispanic Or Latino	2012-05-11	0.0359	G2	No
Head and Neck Squamous Cell Carcinoma (TCGA, PanCancer Atlas)	TCGA-CN-A63U-01	Head and Neck Cancer	Head and Neck Squamous Cell Carcinoma	OCIAD1-GLIPR2 Fusion	OncoKB: Unknown, level NA, resistance NA;CIViC: NA;MyCancerGenome: not present;CancerHotspot: no;3DHotspot: no	MutationAssessor: NA;SIFT: NA;Polyphen-2: NA	fusion	NA	Gain		SOMATIC		N/A	4	48831249												477						50	STAGE IVA	7TH	12	HNSC	964	-18272	0			31.6928	0:ALIVE OR DEAD TUMOR FREE	Not Hispanic Or Latino	6/17/13	0.4811	G3	No
Uterine Corpus Endometrial Carcinoma (TCGA, PanCancer Atlas)	TCGA-B5-A5OC-01	Endometrial Cancer	Uterine Endometrioid Carcinoma	V149I	OncoKB: NA;CIViC: NA;MyCancerGenome: not present;CancerHotspot: no;3DHotspot: no	MutationAssessor: impact: medium, score: 2.76;SIFT: impact: tolerated, score: 0.05;Polyphen-2: impact: probably_damaging, score: 0.951	Missense_Mutation	SNP	Diploid		.	.	.	9	36162499	36162499	G	A	9:g.36162499G>A	ENST00000377960.4:c.445G>A	0.3		13	30		27	977	45051		Uncertain_significance			71		2009	3	UCEC	1249	-26109	0			41.0626	0:ALIVE OR DEAD TUMOR FREE		8/20/13	0.0796	G3	No
Uterine Corpus Endometrial Carcinoma (TCGA, PanCancer Atlas)	TCGA-D1-A103-01	Endometrial Cancer	Uterine Endometrioid Carcinoma	T49M	OncoKB: NA;CIViC: NA;MyCancerGenome: not present;CancerHotspot: no;3DHotspot: no	MutationAssessor: impact: medium, score: 2.315;SIFT: impact: tolerated, score: 0.07;Polyphen-2: impact: benign, score: 0.166	Missense_Mutation	SNP	Diploid	2	.	.	.	9	36148567	36148567	C	T	9:g.36148567C>T	ENST00000377960.4:c.146C>T	0.37		42	73		89	6851	44990		Uncertain_significance			87			0	UCEC	669	-31841	0	21.9943	0:DiseaseFree	21.9943	0:ALIVE OR DEAD TUMOR FREE	Not Hispanic Or Latino	2003-08-11	0.0001	G1	No
Uterine Corpus Endometrial Carcinoma (TCGA, PanCancer Atlas)	TCGA-A5-A0GM-01	Endometrial Cancer	Uterine Endometrioid Carcinoma	V117M	OncoKB: NA;CIViC: NA;MyCancerGenome: not present;CancerHotspot: no;3DHotspot: no	MutationAssessor: impact: low, score: 1.4;SIFT: impact: tolerated, score: 0.08;Polyphen-2: impact: benign, score: 0.401	Missense_Mutation	SNP	Diploid	1	.	.	.	9	36162403	36162403	G	A	9:g.36162403G>A	ENST00000377960.4:c.349G>A	0.55		87	70		154	42	45051					53			0	UCEC	1841	-19452	0	60.5254	0:DiseaseFree	60.5254	0:ALIVE OR DEAD TUMOR FREE	Not Hispanic Or Latino	12/15/10	0.0002	G1	No
Uterine Corpus Endometrial Carcinoma (TCGA, PanCancer Atlas)	TCGA-AP-A051-01	Endometrial Cancer	Uterine Endometrioid Carcinoma	A136V	OncoKB: NA;CIViC: NA;MyCancerGenome: not present;CancerHotspot: no;3DHotspot: no	MutationAssessor: impact: medium, score: 2.55;SIFT: impact: deleterious, score: 0.01;Polyphen-2: impact: benign, score: 0.189	Missense_Mutation	SNP	Diploid	1	.	.	.	9	36162461	36162461	C	T	9:g.36162461C>T	ENST00000377960.4:c.407C>T	0.21		21	79		202	8312	45051					69		2009	1	UCEC	3948	-25269	0	129.796	0:DiseaseFree	129.796	0:ALIVE OR DEAD TUMOR FREE		9/23/10	0.0341	G3	No
Uterine Corpus Endometrial Carcinoma (TCGA, PanCancer Atlas)	TCGA-AX-A1CE-01	Endometrial Cancer	Uterine Endometrioid Carcinoma	A120V	OncoKB: NA;CIViC: NA;MyCancerGenome: not present;CancerHotspot: no;3DHotspot: no	MutationAssessor: impact: low, score: 1.65;SIFT: impact: deleterious, score: 0;Polyphen-2: impact: possibly_damaging, score: 0.899	Missense_Mutation	SNP	Diploid		.	.	.	9	36162413	36162413	C	T	9:g.36162413C>T	ENST00000377960.4:c.359C>T	0.51		24	23		35	11442	45051					60		1988	0	UCEC	1037	-21969	0			34.0928	0:ALIVE OR DEAD TUMOR FREE	Not Hispanic Or Latino	2005-11-11	0.0013	G3	No
Uterine Corpus Endometrial Carcinoma (TCGA, PanCancer Atlas)	TCGA-AX-A1CE-01	Endometrial Cancer	Uterine Endometrioid Carcinoma	Y133H	OncoKB: NA;CIViC: NA;MyCancerGenome: not present;CancerHotspot: no;3DHotspot: no	MutationAssessor: impact: high, score: 4.63;SIFT: impact: deleterious, score: 0;Polyphen-2: impact: probably_damaging, score: 1	Missense_Mutation	SNP	Diploid		.	.	.	9	36162451	36162451	T	C	9:g.36162451T>C	ENST00000377960.4:c.397T>C	0.43		20	26		38	11442	45051					60		1988	0	UCEC	1037	-21969	0			34.0928	0:ALIVE OR DEAD TUMOR FREE	Not Hispanic Or Latino	2005-11-11	0.0013	G3	No
Uterine Corpus Endometrial Carcinoma (TCGA, PanCancer Atlas)	TCGA-DF-A2KN-01	Endometrial Cancer	Uterine Endometrioid Carcinoma	N91T	OncoKB: NA;CIViC: NA;MyCancerGenome: not present;CancerHotspot: no;3DHotspot: no	MutationAssessor: impact: medium, score: 2.295;SIFT: NA;Polyphen-2: NA	Missense_Mutation	SNP	Diploid		.	.	.	9	36150914	36150914	A	C	9:g.36150914A>C	ENST00000377960.4:c.272A>C	0.1		6	57		76	4337	45021								0	UCEC	67			2.20272	0:DiseaseFree	2.20272	0:ALIVE OR DEAD TUMOR FREE		2011-07-13	0.0008	G3	No
Uterine Corpus Endometrial Carcinoma (TCGA, PanCancer Atlas)	TCGA-DF-A2KU-01	Endometrial Cancer	Uterine Endometrioid Carcinoma	L52I	OncoKB: NA;CIViC: NA;MyCancerGenome: not present;CancerHotspot: no;3DHotspot: no	MutationAssessor: impact: medium, score: 2.645;SIFT: impact: deleterious, score: 0.01;Polyphen-2: impact: possibly_damaging, score: 0.838	Missense_Mutation	SNP	Diploid		.	.	.	9	36148575	36148575	C	A	9:g.36148575C>A	ENST00000377960.4:c.154C>A	0.4		28	42		25	10042	44990								0	UCEC	3067			100.832	0:DiseaseFree	100.832	0:ALIVE OR DEAD TUMOR FREE		10/15/13	0.0048	G3	No
Uterine Corpus Endometrial Carcinoma (TCGA, PanCancer Atlas)	TCGA-DI-A1BU-01	Endometrial Cancer	Uterine Mixed Endometrial Carcinoma	K113E	OncoKB: NA;CIViC: NA;MyCancerGenome: not present;CancerHotspot: no;3DHotspot: no	MutationAssessor: impact: medium, score: 2.125;SIFT: impact: deleterious, score: 0.01;Polyphen-2: impact: benign, score: 0.043	Missense_Mutation	SNP	Diploid		.	.	.	9	36162391	36162391	A	G	9:g.36162391A>G	ENST00000377960.4:c.337A>G	0.2		16	64		41	7632	45051					55		2009	0	UCEC	1195	-20114	0	39.2872	0:DiseaseFree	39.2872	0:ALIVE OR DEAD TUMOR FREE	Not Hispanic Or Latino	5/13/11	0.0001	G3	No
Uterine Corpus Endometrial Carcinoma (TCGA, PanCancer Atlas)	TCGA-EO-A22X-01	Endometrial Cancer	Uterine Endometrioid Carcinoma	R21W	OncoKB: NA;CIViC: NA;MyCancerGenome: not present;CancerHotspot: no;3DHotspot: no	MutationAssessor: impact: high, score: 4.85;SIFT: impact: deleterious, score: 0;Polyphen-2: impact: probably_damaging, score: 1	Missense_Mutation	SNP	Gain		.	.	.	9	36147830	36147830	C	T	9:g.36147830C>T	ENST00000377960.4:c.61C>T	0.63		33	19		30	9421	44962					36		2009	1	UCEC	1752	-13245	0	57.5994	0:DiseaseFree	57.5994	0:ALIVE OR DEAD TUMOR FREE		10/26/11	0.0458	G3	No
Uterine Corpus Endometrial Carcinoma (TCGA, PanCancer Atlas)	TCGA-EY-A1GD-01	Endometrial Cancer	Uterine Endometrioid Carcinoma	N66D	OncoKB: NA;CIViC: NA;MyCancerGenome: not present;CancerHotspot: no;3DHotspot: no	MutationAssessor: impact: high, score: 4.795;SIFT: impact: deleterious, score: 0.03;Polyphen-2: impact: probably_damaging, score: 0.999	Missense_Mutation	SNP	Diploid		.	.	.	9	36148617	36148617	A	G	9:g.36148617A>G	ENST00000377960.4:c.196A>G	0.25		7	21		43	1076	44990					51		2009	1	UCEC	1639	-18638	0	53.8843	0:DiseaseFree	53.8843	0:ALIVE OR DEAD TUMOR FREE	Not Hispanic Or Latino	2005-02-11	0.0347	G1	No
Lung Adenocarcinoma (TCGA, PanCancer Atlas)	TCGA-44-2655-01	Non-Small Cell Lung Cancer	Lung Adenocarcinoma	W109L	OncoKB: NA;CIViC: NA;MyCancerGenome: not present;CancerHotspot: no;3DHotspot: no	MutationAssessor: impact: high, score: 4.89;SIFT: impact: deleterious, score: 0;Polyphen-2: impact: probably_damaging, score: 1	Missense_Mutation	SNP	Diploid	1	.	.	.	9	36162380	36162380	G	T	9:g.36162380G>T	ENST00000377960.4:c.326G>T	0.14		21	130		146	164	45051					65	STAGE IA	6TH	4	LUAD	1324	-23854	0	43.5283	0:DiseaseFree	43.5283	0:ALIVE OR DEAD TUMOR FREE	Not Hispanic Or Latino	2010-09-10	0.0648		No
Lung Adenocarcinoma (TCGA, PanCancer Atlas)	TCGA-17-Z022-01	Non-Small Cell Lung Cancer	Lung Adenocarcinoma	G25R	OncoKB: NA;CIViC: NA;MyCancerGenome: not present;CancerHotspot: no;3DHotspot: no	MutationAssessor: impact: medium, score: 2.15;SIFT: impact: deleterious, score: 0.01;Polyphen-2: impact: possibly_damaging, score: 0.878	Missense_Mutation	SNP			.	.	.	9	36147842	36147842	G	C	9:g.36147842G>C	ENST00000377960.4:c.73G>C	0.58		117	83		388	1077	44962									LUAD
Lung Adenocarcinoma (TCGA, PanCancer Atlas)	TCGA-97-8176-01	Non-Small Cell Lung Cancer	Lung Adenocarcinoma	E12K	OncoKB: NA;CIViC: NA;MyCancerGenome: not present;CancerHotspot: no;3DHotspot: no	MutationAssessor: impact: medium, score: 2.765;SIFT: impact: deleterious, score: 0;Polyphen-2: impact: benign, score: 0.091	Missense_Mutation	SNP	ShallowDel		.	.	.	9	36147803	36147803	G	A	9:g.36147803G>A	ENST00000377960.4:c.34G>A	0.29		108	269		383	137	44962					63	STAGE IIIA	7TH	8	LUAD	252	-23170	0			15.3861	0:ALIVE OR DEAD TUMOR FREE	Not Hispanic Or Latino	2010-05-12	0.1748		No
Stomach Adenocarcinoma (TCGA, PanCancer Atlas)	TCGA-BR-8368-01	Esophagogastric Cancer	Stomach Adenocarcinoma	L29Tfs*16	OncoKB: NA;CIViC: NA;MyCancerGenome: not present;CancerHotspot: no;3DHotspot: no	MutationAssessor: NA;SIFT: NA;Polyphen-2: NA	Frame_Shift_Ins	INS	Diploid		.	.	.	9	36147846	36147847	-	C	9:g.36147846_36147847insC	ENST00000377960.4:c.83dup	0.29		101	245		593	886	44962					84	STAGE IB	7TH	2	STAD	131	-30874	0	4.3068	0:DiseaseFree	4.3068	0:ALIVE OR DEAD TUMOR FREE	Not Hispanic Or Latino	7/17/12	0.0877	G3	No
Stomach Adenocarcinoma (TCGA, PanCancer Atlas)	TCGA-BR-A4PE-01	Esophagogastric Cancer	Stomach Adenocarcinoma	V26I	OncoKB: NA;CIViC: NA;MyCancerGenome: not present;CancerHotspot: no;3DHotspot: no	MutationAssessor: impact: low, score: 1.885;SIFT: impact: tolerated, score: 0.06;Polyphen-2: impact: possibly_damaging, score: 0.613	Missense_Mutation	SNP	Amp	5	.	.	.	9	36147845	36147845	G	A	9:g.36147845G>A	ENST00000377960.4:c.76G>A	0.14	0.0017	57	350	1	603	186	44962					68	STAGE IB	7TH	19	STAD	621	-24986	0	20.4162	0:DiseaseFree	20.4162	0:ALIVE OR DEAD TUMOR FREE	Not Hispanic Or Latino	2/21/13	0.2964	G2	No
Stomach Adenocarcinoma (TCGA, PanCancer Atlas)	TCGA-FP-A4BF-01	Esophagogastric Cancer	Signet Ring Cell Carcinoma of the Stomach	Y90C	OncoKB: NA;CIViC: NA;MyCancerGenome: not present;CancerHotspot: no;3DHotspot: no	MutationAssessor: impact: high, score: 4.17;SIFT: NA;Polyphen-2: NA	Missense_Mutation	SNP	Diploid	1	.	.	.	9	36150911	36150911	A	G	9:g.36150911A>G	ENST00000377960.4:c.269A>G	0.19		12	52		46	93	45021					68	STAGE IIIA	7TH	21	STAD	47	-25030	0			5.52323	1:DEAD WITH TUMOR	Not Hispanic Or Latino	1/25/13	0.1467	G3	No
Breast Invasive Carcinoma (TCGA, PanCancer Atlas)	TCGA-D8-A27V-01	Breast Cancer	Breast Invasive Lobular Carcinoma	E65Rfs*102	OncoKB: NA;CIViC: NA;MyCancerGenome: not present;CancerHotspot: no;3DHotspot: no	MutationAssessor: NA;SIFT: NA;Polyphen-2: NA	Frame_Shift_Del	DEL	Gain		.	.	.	9	36148611	36148611	G	-	9:g.36148611del	ENST00000377960.4:c.193del	0.08		15	169		43	3080	44990					62	STAGE IIA	7TH	13	BRCA	381	-22958	0	12.5259	0:DiseaseFree	12.5259	0:ALIVE OR DEAD TUMOR FREE	Not Hispanic Or Latino	7/21/11	0.3774		No
Pancreatic Adenocarcinoma (TCGA, PanCancer Atlas)	TCGA-IB-7651-01	Pancreatic Cancer	Pancreatic Adenocarcinoma	T49K	OncoKB: NA;CIViC: NA;MyCancerGenome: not present;CancerHotspot: no;3DHotspot: no	MutationAssessor: impact: low, score: 1.035;SIFT: impact: tolerated, score: 0.55;Polyphen-2: impact: benign, score: 0.022	Missense_Mutation	SNP	Diploid	2	.	.	.	9	36148567	36148567	C	A	9:g.36148567C>A	ENST00000377960.4:c.146C>A	0.09		18	174		39	14304	44990					64	STAGE IIB	6TH	2	PAAD		-23580	0	16.1752	1:Recurred/Progressed	19.8244	1:DEAD WITH TUMOR	Not Hispanic Or Latino	2002-11-13	0.0001	G2	No
Colorectal Adenocarcinoma (TCGA, PanCancer Atlas)	TCGA-AH-6544-01	Colorectal Cancer	Rectal Adenocarcinoma	T49M	OncoKB: NA;CIViC: NA;MyCancerGenome: not present;CancerHotspot: no;3DHotspot: no	MutationAssessor: impact: medium, score: 2.315;SIFT: impact: tolerated, score: 0.07;Polyphen-2: impact: benign, score: 0.166	Missense_Mutation	SNP	Diploid	2	.	.	.	9	36148567	36148567	C	T	9:g.36148567C>T	ENST00000377960.4:c.146C>T	0.52		32	30		88	132	44990		Uncertain_significance			60		7TH	18	READ	1173	-21977	0			38.564	0:ALIVE OR DEAD TUMOR FREE		7/21/11	0.4187		No
Colorectal Adenocarcinoma (TCGA, PanCancer Atlas)	TCGA-AA-3811-01	Colorectal Cancer	Colon Adenocarcinoma	P28Hfs*2	OncoKB: NA;CIViC: NA;MyCancerGenome: not present;CancerHotspot: no;3DHotspot: no	MutationAssessor: NA;SIFT: NA;Polyphen-2: NA	Frame_Shift_Del	DEL	Diploid		.	.	.	9	36147847	36147847	C	-	9:g.36147847del	ENST00000377960.4:c.83del	0.1		11	97		65	1916	44962					84	STAGE III	5TH		COAD	30	-30893	0			10.0602	1:DEAD WITH TUMOR		5/18/10	0.2961		No
Colorectal Adenocarcinoma (TCGA, PanCancer Atlas)	TCGA-AA-3814-01	Colorectal Cancer	Colon Adenocarcinoma	E86K	OncoKB: NA;CIViC: NA;MyCancerGenome: not present;CancerHotspot: no;3DHotspot: no	MutationAssessor: impact: high, score: 4.265;SIFT: NA;Polyphen-2: NA	Missense_Mutation	SNP	Diploid		.	.	.	9	36150898	36150898	G	A	9:g.36150898G>A	ENST00000377960.4:c.256G>A	0.11		3	24		23	91	45021					85	STAGE IIA	6TH	26	COAD	0	-31380	0			0	0:ALIVE OR DEAD TUMOR FREE		5/18/10	0.1068		No
Head and Neck Squamous Cell Carcinoma (TCGA, PanCancer Atlas)	TCGA-CR-6472-01	Head and Neck Cancer	Head and Neck Squamous Cell Carcinoma	V149I	OncoKB: NA;CIViC: NA;MyCancerGenome: not present;CancerHotspot: no;3DHotspot: no	MutationAssessor: impact: medium, score: 2.76;SIFT: impact: tolerated, score: 0.05;Polyphen-2: impact: probably_damaging, score: 0.951	Missense_Mutation	SNP	Diploid		.	.	.	9	36162499	36162499	G	A	9:g.36162499G>A	ENST00000377960.4:c.445G>A	0.58		31	22		43	422	45051		Uncertain_significance			59		6TH	7	HNSC	1050	-21654	0			34.5202	0:ALIVE OR DEAD TUMOR FREE	Not Hispanic Or Latino	9/14/11	0.3447	G3	No
Head and Neck Squamous Cell Carcinoma (TCGA, PanCancer Atlas)	TCGA-HD-8224-01	Head and Neck Cancer	Head and Neck Squamous Cell Carcinoma	R60H	OncoKB: NA;CIViC: NA;MyCancerGenome: not present;CancerHotspot: no;3DHotspot: no	MutationAssessor: impact: low, score: 1.9;SIFT: impact: tolerated, score: 0.21;Polyphen-2: impact: probably_damaging, score: 0.934	Missense_Mutation	SNP	ShallowDel		.	.	.	9	36148600	36148600	G	A	9:g.36148600G>A	ENST00000377960.4:c.179G>A	0.47		7	8		30	74	44990					63	STAGE IVA	7TH	10	HNSC	55	-23069	0			14.6629	1:DEAD WITH TUMOR	Not Hispanic Or Latino	6/13/12	0.4096	G3	No
Head and Neck Squamous Cell Carcinoma (TCGA, PanCancer Atlas)	TCGA-CN-6010-01	Head and Neck Cancer	Head and Neck Squamous Cell Carcinoma	P56Q	OncoKB: NA;CIViC: NA;MyCancerGenome: not present;CancerHotspot: no;3DHotspot: no	MutationAssessor: impact: low, score: 1.65;SIFT: impact: tolerated, score: 0.18;Polyphen-2: impact: benign, score: 0.36	Missense_Mutation	SNP	Gain		.	.	.	9	36148588	36148588	C	A	9:g.36148588C>A	ENST00000377960.4:c.167C>A	0.09		4	40		40	1666	44990					53	STAGE IVA	7TH	12	HNSC	1523	-19475	0			50.0707	0:ALIVE OR DEAD TUMOR FREE	Not Hispanic Or Latino	6/13/11	0.3306	G2	No
[truncated: 38 more columns]
