# Supplementary material for: GLIPR2: a potential biomarker and therapeutic target unveiled – Insights from extensive pan-cancer analyses, with a spotlight on lung adenocarcinoma
Source: Front Immunol. 2024 Feb 26;15:1280525. doi: 10.3389/fimmu.2024.1280525 (PMC10929020; doi:10.3389/fimmu.2024.1280525)
Supplement: Supplementary file 9 [file Table_3.xlsx]

## Sheet: Sheet1
Table S3. The correlation of GLIPR2 expression with TMB in multiple types of cancers.
Cancer	TMB	Expression	SampleName
GBM(N=149)	10.74	5.7735	TCGA-19-1787-01
GBM(N=149)	0.96	4.421	TCGA-06-5412-01
GBM(N=149)	0.58	6.8983	TCGA-12-5299-01
GBM(N=149)	0.94	4.9444	TCGA-06-2565-01
GBM(N=149)	0.6	4.4868	TCGA-06-2561-01
GBM(N=149)	0.32	5.3844	TCGA-06-0132-01
GBM(N=149)	1.44	5.6775	TCGA-19-2629-01
GBM(N=149)	0.72	5.6026	TCGA-06-0238-01
GBM(N=149)	0.8	5.7307	TCGA-06-0749-01
GBM(N=149)	1.18	6.3484	TCGA-06-0174-01
GBM(N=149)	0.38	5.5684	TCGA-06-5410-01
GBM(N=149)	1.5	6.0809	TCGA-28-2513-01
GBM(N=149)	0.98	5.5358	TCGA-76-4929-01
GBM(N=149)	0.86	6.2922	TCGA-06-0645-01
GBM(N=149)	0.78	6.5179	TCGA-32-2634-01
GBM(N=149)	0.26	4.7533	TCGA-06-0141-01
GBM(N=149)	1.1	6.72	TCGA-06-0125-01
GBM(N=149)	0.56	6.011	TCGA-26-1442-01
GBM(N=149)	0.76	6.6035	TCGA-26-5136-01
GBM(N=149)	1.38	6.1516	TCGA-14-1034-01
GBM(N=149)	0.96	6.1603	TCGA-06-0184-01
GBM(N=149)	1	5.0166	TCGA-12-3652-01
GBM(N=149)	0.84	6.2292	TCGA-76-4927-01
GBM(N=149)	1.04	6.732	TCGA-14-0790-01
GBM(N=149)	0.78	5.8824	TCGA-26-5132-01
GBM(N=149)	0.94	6.9898	TCGA-76-4932-01
GBM(N=149)	1.2	5.5537	TCGA-32-1970-01
GBM(N=149)	0.72	6.3489	TCGA-06-0219-01
GBM(N=149)	0.62	6.0237	TCGA-14-0787-01
GBM(N=149)	0.76	6.4875	TCGA-12-0618-01
GBM(N=149)	0.64	6.1928	TCGA-27-2524-01
GBM(N=149)	0.22	6.4979	TCGA-08-0386-01
GBM(N=149)	1	6.0871	TCGA-06-0190-01
GBM(N=149)	0.88	6.0374	TCGA-06-0745-01
GBM(N=149)	0.92	6.3946	TCGA-26-5135-01
GBM(N=149)	0.54	6.3947	TCGA-41-3915-01
GBM(N=149)	0.94	6.7427	TCGA-27-1831-01
GBM(N=149)	0.78	5.7361	TCGA-28-1753-01
GBM(N=149)	1.24	7.5461	TCGA-12-5295-01
GBM(N=149)	0.7	7.0381	TCGA-28-5204-01
GBM(N=149)	0.58	3.4907	TCGA-06-2569-01
GBM(N=149)	0.74	6.5237	TCGA-27-1830-01
GBM(N=149)	0.92	6.8261	TCGA-06-2559-01
GBM(N=149)	0.1	6.1239	TCGA-06-0139-01
GBM(N=149)	0.86	6.1156	TCGA-27-2526-01
GBM(N=149)	0.96	6.4323	TCGA-06-5856-01
GBM(N=149)	0.68	5.9246	TCGA-06-5418-01
GBM(N=149)	0.54	6.757	TCGA-06-5414-01
GBM(N=149)	0.94	7.079	TCGA-06-5417-01
GBM(N=149)	0.88	2.4857	TCGA-26-5134-01
GBM(N=149)	1.1	6.7079	TCGA-76-4925-01
GBM(N=149)	0.48	5.2913	TCGA-28-2510-01
GBM(N=149)	0.8	7.0964	TCGA-06-5413-01
GBM(N=149)	0.58	6.2275	TCGA-06-0646-01
GBM(N=149)	0.84	7.1445	TCGA-12-3650-01
GBM(N=149)	0.64	7.2974	TCGA-12-0616-01
GBM(N=149)	0.46	6.0407	TCGA-28-5215-01
GBM(N=149)	1.14	5.114	TCGA-19-2620-01
GBM(N=149)	1.14	6.8406	TCGA-16-0846-01
GBM(N=149)	1.16	6.9317	TCGA-02-0047-01
GBM(N=149)	0.7	6.478	TCGA-19-2624-01
GBM(N=149)	1.16	5.1425	TCGA-32-1982-01
GBM(N=149)	1.16	5.6271	TCGA-27-1835-01
GBM(N=149)	1.26	5.5741	TCGA-06-0747-01
GBM(N=149)	0.58	5.1974	TCGA-28-5220-01
GBM(N=149)	1.2	6.2069	TCGA-14-0817-01
GBM(N=149)	0.56	5.931	TCGA-06-2570-01
GBM(N=149)	0.52	5.0558	TCGA-41-4097-01
GBM(N=149)	0.94	6.62156	TCGA-06-0211-01
GBM(N=149)	0.76	5.9953	TCGA-02-2483-01
GBM(N=149)	0.72	6.3954	TCGA-76-4931-01
GBM(N=149)	0.78	6.5839	TCGA-27-2523-01
GBM(N=149)	0.68	6.8035	TCGA-27-1837-01
GBM(N=149)	1.18	8.1406	TCGA-06-0744-01
GBM(N=149)	0.68	5.0414	TCGA-06-0750-01
GBM(N=149)	1.04	6.4473	TCGA-32-5222-01
GBM(N=149)	0.74	6.9653	TCGA-27-2519-01
GBM(N=149)	1.18	4.5503	TCGA-12-0821-01
GBM(N=149)	0.84	5.243	TCGA-19-2619-01
GBM(N=149)	0.94	6.2599	TCGA-12-0619-01
GBM(N=149)	0.84	5.7415	TCGA-28-5213-01
GBM(N=149)	1.08	5.3951	TCGA-14-0789-01
GBM(N=149)	1.5	5.9883	TCGA-28-5209-01
GBM(N=149)	0.32	5.9621	TCGA-28-5218-01
GBM(N=149)	0.88	6.1641	TCGA-28-2514-01
GBM(N=149)	0.78	5.7986	TCGA-06-5859-01
GBM(N=149)	0.88	5.9619	TCGA-28-2509-01
GBM(N=149)	0.92	5.966	TCGA-14-1825-01
GBM(N=149)	0.82	5.55	TCGA-19-4065-01
GBM(N=149)	1	6.6629	TCGA-02-2485-01
GBM(N=149)	1.04	6.0027	TCGA-12-1597-01
GBM(N=149)	0.84	7.3339	TCGA-28-1747-01
GBM(N=149)	0.52	6.1272	TCGA-28-2499-01
GBM(N=149)	1.48	4.4027	TCGA-06-0649-01
GBM(N=149)	1	6.5874	TCGA-06-2564-01
GBM(N=149)	0.72	6.2211	TCGA-06-5408-01
GBM(N=149)	0.6	5.5345	TCGA-27-1832-01
GBM(N=149)	0.72	5.9258	TCGA-14-1829-01
GBM(N=149)	0.54	6.1894	TCGA-32-2615-01
GBM(N=149)	0.84	7.2774	TCGA-06-0158-01
GBM(N=149)	1.28	6.8143	TCGA-06-2558-01
GBM(N=149)	0.72	6.6531	TCGA-28-5216-01
GBM(N=149)	0.78	6.0398	TCGA-28-5207-01
GBM(N=149)	0.8	5.9084	TCGA-41-2572-01
GBM(N=149)	0.54	6.5729	TCGA-06-0130-01
GBM(N=149)	204.9	6.3818	TCGA-06-5416-01
GBM(N=149)	0.66	5.9134	TCGA-06-0168-01
GBM(N=149)	0.92	5.3413	TCGA-02-0055-01
GBM(N=149)	0.86	6.4896	TCGA-06-5415-01
GBM(N=149)	0.48	5.9479	TCGA-06-5411-01
GBM(N=149)	0.74	4.7929	TCGA-26-5139-01
GBM(N=149)	1.32	4.7016	TCGA-76-4928-01
GBM(N=149)	0.9	5.5129	TCGA-06-0644-01
GBM(N=149)	0.94	3.8249	TCGA-14-0871-01
GBM(N=149)	1.54	5.7895	TCGA-32-2632-01
GBM(N=149)	0.58	5.6026	TCGA-06-0882-01
GBM(N=149)	0.98	5.6103	TCGA-19-2625-01
GBM(N=149)	0.24	5.2869	TCGA-32-1980-01
GBM(N=149)	0.8	6.8173	TCGA-27-1834-01
GBM(N=149)	0.76	5.4696	TCGA-41-2571-01
GBM(N=149)	0.52	5.9289	TCGA-14-0781-01
GBM(N=149)	0.86	6.9855	TCGA-06-0157-01
GBM(N=149)	0.52	6.195	TCGA-12-3653-01
GBM(N=149)	1.02	5.8716	TCGA-76-4926-01
GBM(N=149)	0.58	7.1532	TCGA-26-5133-01
GBM(N=149)	1.08	5.3882	TCGA-06-2562-01
GBM(N=149)	0.98	6.149	TCGA-27-2521-01
GBM(N=149)	1.38	5.8428	TCGA-41-5651-01
GBM(N=149)	1.02	5.1538	TCGA-06-0210-01
GBM(N=149)	0.74	6.5935	TCGA-19-5960-01
GBM(N=149)	1.02	6.0762	TCGA-06-0686-01
GBM(N=149)	1.18	6.6503	TCGA-06-2563-01
GBM(N=149)	0.76	3.87	TCGA-32-4213-01
GBM(N=149)	1.2	6.7731	TCGA-15-0742-01
GBM(N=149)	0.8	6.3635	TCGA-06-0187-01
GBM(N=149)	1.7	6.3192	TCGA-19-1390-01
GBM(N=149)	0.68	5.0913	TCGA-06-2557-01
GBM(N=149)	0.64	5.4565	TCGA-06-0878-01
GBM(N=149)	0.66	6.325	TCGA-06-0129-01
GBM(N=149)	1.2	5.4019	TCGA-16-1045-01
GBM(N=149)	0.86	7.1343	TCGA-06-2567-01
GBM(N=149)	18.58	5.7656	TCGA-32-2616-01
GBM(N=149)	1.02	5.7934	TCGA-28-5208-01
GBM(N=149)	1.2	5.6955	TCGA-06-1804-01
GBM(N=149)	1.18	6.6251	TCGA-14-2554-01
GBM(N=149)	1	6.6929	TCGA-27-2528-01
GBM(N=149)	3.04	5.9402	TCGA-06-5858-01
GBM(N=149)	1.08	5.9255	TCGA-14-1823-01
GBM(N=149)	1.54	6.7023	TCGA-06-0743-01
GBMLGG(N=650)	10.74	5.7735	TCGA-19-1787-01
GBMLGG(N=650)	0.18	6.5312	TCGA-S9-A7J2-01
GBMLGG(N=650)	0.8	6.5784	TCGA-E1-A7YI-01
GBMLGG(N=650)	0.96	4.421	TCGA-06-5412-01
GBMLGG(N=650)	0.7	5.0295	TCGA-DU-7302-01
GBMLGG(N=650)	0.58	6.8983	TCGA-12-5299-01
GBMLGG(N=650)	0.4	6.1443	TCGA-P5-A5EX-01
GBMLGG(N=650)	0.42	6.4443	TCGA-HT-8563-01
GBMLGG(N=650)	0.4	5.504	TCGA-FG-A60K-01
GBMLGG(N=650)	0.94	4.9444	TCGA-06-2565-01
GBMLGG(N=650)	0.6	4.4868	TCGA-06-2561-01
GBMLGG(N=650)	0.6	6.6816	TCGA-CS-5397-01
GBMLGG(N=650)	0.4	7.0256	TCGA-E1-5322-01
GBMLGG(N=650)	0.08	4.6259	TCGA-HT-8558-01
GBMLGG(N=650)	0.44	5.8647	TCGA-S9-A6U8-01
GBMLGG(N=650)	0.38	5.0423	TCGA-HT-7854-01
GBMLGG(N=650)	0.52	5.0144	TCGA-HT-7467-01
GBMLGG(N=650)	0.48	4.4357	TCGA-HT-7874-01
GBMLGG(N=650)	0.66	6.8902	TCGA-S9-A6TV-01
GBMLGG(N=650)	0.36	5.4624	TCGA-VM-A8CD-01
GBMLGG(N=650)	0.32	5.3844	TCGA-06-0132-01
GBMLGG(N=650)	0.74	5.9117	TCGA-HT-7616-01
GBMLGG(N=650)	0.7	6.0775	TCGA-KT-A7W1-01
GBMLGG(N=650)	0.54	4.6804	TCGA-P5-A5F2-01
GBMLGG(N=650)	1.44	5.6775	TCGA-19-2629-01
GBMLGG(N=650)	0.48	5.3259	TCGA-HT-7607-01
GBMLGG(N=650)	0.72	5.6026	TCGA-06-0238-01
GBMLGG(N=650)	0.46	6.8485	TCGA-HT-7873-01
GBMLGG(N=650)	0.8	5.7307	TCGA-06-0749-01
GBMLGG(N=650)	0.42	4.3709	TCGA-HT-7603-01
GBMLGG(N=650)	0.5	5.8222	TCGA-DB-A64P-01
GBMLGG(N=650)	1.18	6.3484	TCGA-06-0174-01
GBMLGG(N=650)	0.16	6.3944	TCGA-HW-7486-01
GBMLGG(N=650)	0.32	6.4258	TCGA-P5-A5F1-01
GBMLGG(N=650)	0.34	5.5404	TCGA-DU-7011-01
GBMLGG(N=650)	0.54	4.7148	TCGA-P5-A77X-01
GBMLGG(N=650)	0.46	4.0037	TCGA-VM-A8CA-01
GBMLGG(N=650)	0.64	5.2854	TCGA-DU-7015-01
GBMLGG(N=650)	0.5	5.0268	TCGA-TM-A7C5-01
GBMLGG(N=650)	0.4	4.7908	TCGA-DU-8162-01
GBMLGG(N=650)	0.5	5.5808	TCGA-TM-A84O-01
GBMLGG(N=650)	0.38	5.5684	TCGA-06-5410-01
GBMLGG(N=650)	0.54	5.2312	TCGA-S9-A7R3-01
GBMLGG(N=650)	0.44	6.3261	TCGA-TQ-A7RN-01
GBMLGG(N=650)	1.5	6.0809	TCGA-28-2513-01
GBMLGG(N=650)	0.22	5.4152	TCGA-DU-A6S6-01
GBMLGG(N=650)	0.48	5.8151	TCGA-P5-A735-01
GBMLGG(N=650)	0.08	4.8595	TCGA-HT-7691-01
GBMLGG(N=650)	0.32	6.14	TCGA-FG-A6J1-01
GBMLGG(N=650)	0.42	6.4989	TCGA-S9-A7R7-01
GBMLGG(N=650)	0.98	5.5358	TCGA-76-4929-01
GBMLGG(N=650)	0.74	4.9649	TCGA-DU-6402-01
GBMLGG(N=650)	0.6	4.795	TCGA-HT-7684-01
GBMLGG(N=650)	1	5.825	TCGA-HT-8104-01
GBMLGG(N=650)	0.36	6.1623	TCGA-FN-7833-01
GBMLGG(N=650)	0.34	6.196	TCGA-HT-7473-01
GBMLGG(N=650)	0.86	6.2922	TCGA-06-0645-01
GBMLGG(N=650)	0.46	5.2188	TCGA-TQ-A7RU-01
GBMLGG(N=650)	0.52	5.4938	TCGA-DB-A4XF-01
GBMLGG(N=650)	0.42	4.2914	TCGA-FG-A713-01
GBMLGG(N=650)	0.86	7.0296	TCGA-E1-A7YL-01
GBMLGG(N=650)	0.52	6.1075	TCGA-CS-5396-01
GBMLGG(N=650)	0.48	5.4973	TCGA-HW-8322-01
GBMLGG(N=650)	0.34	5.2601	TCGA-S9-A6U9-01
GBMLGG(N=650)	0.24	5.6144	TCGA-HT-7676-01
GBMLGG(N=650)	0.58	4.6927	TCGA-HT-7469-01
GBMLGG(N=650)	0.78	6.5179	TCGA-32-2634-01
GBMLGG(N=650)	0.52	5.8518	TCGA-HT-7478-01
GBMLGG(N=650)	0.76	5.5644	TCGA-DU-A5TW-01
GBMLGG(N=650)	0.6	5.6854	TCGA-S9-A6TX-01
GBMLGG(N=650)	0.86	5.3889	TCGA-RY-A83Z-01
GBMLGG(N=650)	0.26	4.7533	TCGA-06-0141-01
GBMLGG(N=650)	1.1	6.72	TCGA-06-0125-01
GBMLGG(N=650)	0.88	6.1035	TCGA-FG-A6IZ-01
GBMLGG(N=650)	0.88	6.3351	TCGA-CS-4941-01
GBMLGG(N=650)	0.32	5.7848	TCGA-DH-A7UT-01
GBMLGG(N=650)	0.48	5.0985	TCGA-DU-5871-01
GBMLGG(N=650)	0.54	5.983	TCGA-HW-8321-01
GBMLGG(N=650)	0.42	4.7986	TCGA-EZ-7264-01
GBMLGG(N=650)	0.66	6.5477	TCGA-CS-6666-01
GBMLGG(N=650)	0.26	6.4804	TCGA-HW-7491-01
GBMLGG(N=650)	0.3	6.2832	TCGA-S9-A6U1-01
GBMLGG(N=650)	1.04	3.6393	TCGA-E1-5307-01
GBMLGG(N=650)	0.64	6.2279	TCGA-DU-A76L-01
GBMLGG(N=650)	0.3	6.0286	TCGA-HW-7495-01
GBMLGG(N=650)	0	2.9948	TCGA-CS-6669-01
GBMLGG(N=650)	0.54	5.615	TCGA-HT-7481-01
GBMLGG(N=650)	0.26	5.9127	TCGA-DU-8163-01
GBMLGG(N=650)	0.56	6.011	TCGA-26-1442-01
GBMLGG(N=650)	7.14	6.386	TCGA-HT-8110-01
GBMLGG(N=650)	0.24	6.4825	TCGA-RY-A840-01
GBMLGG(N=650)	0.1	5.84	TCGA-VM-A8C9-01
GBMLGG(N=650)	0.5	5.3548	TCGA-HW-8319-01
GBMLGG(N=650)	0.74	6.1041	TCGA-QH-A6CW-01
GBMLGG(N=650)	0.22	6.1745	TCGA-DU-5870-01
GBMLGG(N=650)	0.28	6.5434	TCGA-TM-A84S-01
GBMLGG(N=650)	0.76	6.6035	TCGA-26-5136-01
GBMLGG(N=650)	1.38	6.1516	TCGA-14-1034-01
GBMLGG(N=650)	0.96	6.1603	TCGA-06-0184-01
GBMLGG(N=650)	1	5.0166	TCGA-12-3652-01
GBMLGG(N=650)	0.48	5.6424	TCGA-RY-A845-01
GBMLGG(N=650)	0.84	6.2292	TCGA-76-4927-01
GBMLGG(N=650)	0.48	5.2683	TCGA-FG-8182-01
GBMLGG(N=650)	1.04	6.732	TCGA-14-0790-01
GBMLGG(N=650)	0.78	5.8824	TCGA-26-5132-01
GBMLGG(N=650)	1.06	6.1721	TCGA-FG-6688-01
GBMLGG(N=650)	0.8	4.3695	TCGA-TQ-A7RP-01
GBMLGG(N=650)	0.36	4.0558	TCGA-HT-8113-01
GBMLGG(N=650)	0.94	6.9898	TCGA-76-4932-01
GBMLGG(N=650)	0.74	5.8883	TCGA-HT-7689-01
GBMLGG(N=650)	0.28	5.9771	TCGA-FG-7638-01
GBMLGG(N=650)	0.64	6.3966	TCGA-DU-7013-01
GBMLGG(N=650)	1.2	5.5537	TCGA-32-1970-01
GBMLGG(N=650)	0.28	4.892	TCGA-E1-A7Z3-01
GBMLGG(N=650)	0.4	5.1514	TCGA-HT-7476-01
GBMLGG(N=650)	0.48	5.9139	TCGA-TQ-A7RG-01
GBMLGG(N=650)	2.04	4.3399	TCGA-DU-A7T6-01
GBMLGG(N=650)	0.38	5.1756	TCGA-DB-A4XC-01
GBMLGG(N=650)	1.1	6.4221	TCGA-FG-A4MW-01
GBMLGG(N=650)	0.72	6.3489	TCGA-06-0219-01
GBMLGG(N=650)	0.54	7.2911	TCGA-DH-5142-01
GBMLGG(N=650)	0.62	6.0237	TCGA-14-0787-01
GBMLGG(N=650)	0.44	6.042	TCGA-S9-A6U2-01
GBMLGG(N=650)	0.76	6.4875	TCGA-12-0618-01
GBMLGG(N=650)	0.64	6.1928	TCGA-27-2524-01
GBMLGG(N=650)	0.68	6.1138	TCGA-TQ-A7RH-01
GBMLGG(N=650)	0.22	6.4979	TCGA-08-0386-01
GBMLGG(N=650)	0.46	5.9184	TCGA-DB-A75M-01
GBMLGG(N=650)	0.4	4.8812	TCGA-HT-8012-01
GBMLGG(N=650)	0.56	5.5684	TCGA-S9-A7QW-01
GBMLGG(N=650)	0.56	3.5596	TCGA-P5-A733-01
GBMLGG(N=650)	0.32	4.518	TCGA-E1-A7Z4-01
GBMLGG(N=650)	0.7	5.9227	TCGA-DU-A5TR-01
GBMLGG(N=650)	0.58	6.2132	TCGA-FG-8185-01
GBMLGG(N=650)	0.46	5.7898	TCGA-HW-8320-01
GBMLGG(N=650)	0.46	4.6742	TCGA-CS-6667-01
GBMLGG(N=650)	0.56	5.709	TCGA-DU-5849-01
GBMLGG(N=650)	0.7	5.5299	TCGA-DB-5279-01
GBMLGG(N=650)	1	6.0871	TCGA-06-0190-01
GBMLGG(N=650)	0.58	5.1668	TCGA-CS-6670-01
GBMLGG(N=650)	0.5	6.1496	TCGA-DB-A64V-01
GBMLGG(N=650)	0.88	6.0374	TCGA-06-0745-01
GBMLGG(N=650)	0.8	6.2173	TCGA-DU-5854-01
GBMLGG(N=650)	1.06	3.3633	TCGA-DH-A7UR-01
GBMLGG(N=650)	0.98	5.07	TCGA-S9-A6WL-01
GBMLGG(N=650)	0.12	4.8963	TCGA-HT-7880-01
GBMLGG(N=650)	0.92	6.3946	TCGA-26-5135-01
GBMLGG(N=650)	0.68	5.8138	TCGA-E1-5318-01
GBMLGG(N=650)	0.48	4.5638	TCGA-DU-6393-01
GBMLGG(N=650)	0.54	6.3947	TCGA-41-3915-01
GBMLGG(N=650)	0.38	5.732	TCGA-DU-5853-01
GBMLGG(N=650)	0.64	4.7661	TCGA-TM-A84J-01
GBMLGG(N=650)	0.68	5.0575	TCGA-FG-5962-01
GBMLGG(N=650)	0.94	6.7427	TCGA-27-1831-01
GBMLGG(N=650)	0.48	4.0935	TCGA-F6-A8O4-01
GBMLGG(N=650)	0.78	5.7361	TCGA-28-1753-01
GBMLGG(N=650)	0.34	4.1772	TCGA-S9-A7R1-01
GBMLGG(N=650)	1.24	7.5461	TCGA-12-5295-01
GBMLGG(N=650)	0.54	5.9653	TCGA-TM-A84M-01
GBMLGG(N=650)	0.02	3.5337	TCGA-HT-8107-01
GBMLGG(N=650)	0.36	6.3507	TCGA-P5-A5ET-01
GBMLGG(N=650)	0.72	6.2108	TCGA-P5-A72W-01
GBMLGG(N=650)	0.3	6.0663	TCGA-FG-A70Y-01
GBMLGG(N=650)	0.1	4.1186	TCGA-TM-A84R-01
GBMLGG(N=650)	0.34	5.6499	TCGA-HW-A5KM-01
GBMLGG(N=650)	0.84	6.4459	TCGA-HT-7477-01
GBMLGG(N=650)	1.06	6.5734	TCGA-FG-A87Q-01
GBMLGG(N=650)	1	5.9327	TCGA-FG-A70Z-01
GBMLGG(N=650)	1.02	6.5589	TCGA-FG-A4MU-01
GBMLGG(N=650)	0.5	6.0685	TCGA-DB-A4XB-01
GBMLGG(N=650)	0.64	5.1732	TCGA-WY-A85D-01
GBMLGG(N=650)	0.46	5.2438	TCGA-FG-7641-01
GBMLGG(N=650)	0.48	6.1552	TCGA-DU-5872-01
GBMLGG(N=650)	0.36	5.1314	TCGA-FG-6689-01
GBMLGG(N=650)	0.7	4.8084	TCGA-DB-5277-01
GBMLGG(N=650)	0.7	7.0381	TCGA-28-5204-01
GBMLGG(N=650)	0.64	5.8929	TCGA-HT-A615-01
GBMLGG(N=650)	0.5	6.5983	TCGA-DU-7301-01
GBMLGG(N=650)	0.28	5.5116	TCGA-P5-A5EW-01
GBMLGG(N=650)	0.58	3.4907	TCGA-06-2569-01
GBMLGG(N=650)	0.3	4.6142	TCGA-HT-A5RB-01
GBMLGG(N=650)	1.08	5.9835	TCGA-E1-A7YN-01
GBMLGG(N=650)	0.74	6.5237	TCGA-27-1830-01
GBMLGG(N=650)	0.82	6.8019	TCGA-QH-A6XC-01
GBMLGG(N=650)	0.92	6.8261	TCGA-06-2559-01
GBMLGG(N=650)	0.62	6.4693	TCGA-S9-A6WN-01
GBMLGG(N=650)	0.1	6.1239	TCGA-06-0139-01
GBMLGG(N=650)	1.38	4.2781	TCGA-DB-A64L-01
GBMLGG(N=650)	0.6	5.9093	TCGA-TM-A84I-01
GBMLGG(N=650)	0.56	6.0034	TCGA-QH-A6CZ-01
GBMLGG(N=650)	0.58	5.0532	TCGA-WY-A858-01
GBMLGG(N=650)	0.44	4.795	TCGA-VM-A8CB-01
GBMLGG(N=650)	0.86	6.1156	TCGA-27-2526-01
GBMLGG(N=650)	0.64	5.8276	TCGA-VM-A8CF-01
GBMLGG(N=650)	0.96	6.4323	TCGA-06-5856-01
GBMLGG(N=650)	0.36	4.8753	TCGA-HT-7608-01
GBMLGG(N=650)	0.28	5.9239	TCGA-CS-4938-01
GBMLGG(N=650)	0.48	5.6398	TCGA-QH-A6X5-01
GBMLGG(N=650)	0.48	5.2843	TCGA-DU-8166-01
GBMLGG(N=650)	0.36	5.1724	TCGA-HT-8018-01
GBMLGG(N=650)	0.7	5.696	TCGA-DU-7292-01
GBMLGG(N=650)	0.28	5.3671	TCGA-S9-A6TU-01
GBMLGG(N=650)	0.06	4.425	TCGA-DB-A75P-01
GBMLGG(N=650)	0.68	5.9246	TCGA-06-5418-01
GBMLGG(N=650)	0.22	5.9286	TCGA-FG-6691-01
GBMLGG(N=650)	0.84	6.501	TCGA-DU-6399-01
GBMLGG(N=650)	0.3	3.9108	TCGA-S9-A7IQ-01
GBMLGG(N=650)	0.54	6.757	TCGA-06-5414-01
GBMLGG(N=650)	0.4	4.2119	TCGA-S9-A6WI-01
GBMLGG(N=650)	0.18	6.7935	TCGA-DB-A64S-01
GBMLGG(N=650)	1.2	6.5776	TCGA-FG-6692-01
GBMLGG(N=650)	0.34	4.6753	TCGA-HW-7489-01
GBMLGG(N=650)	0.18	4.3499	TCGA-R8-A6YH-01
GBMLGG(N=650)	0.94	7.079	TCGA-06-5417-01
GBMLGG(N=650)	0.4	5.5952	TCGA-HT-A618-01
GBMLGG(N=650)	0.88	2.4857	TCGA-26-5134-01
GBMLGG(N=650)	0.34	6.1256	TCGA-QH-A65S-01
GBMLGG(N=650)	0.48	6.0164	TCGA-DU-7019-01
GBMLGG(N=650)	1.1	6.7079	TCGA-76-4925-01
GBMLGG(N=650)	0.68	6.6379	TCGA-DU-A7TJ-01
GBMLGG(N=650)	0.74	5.0184	TCGA-TM-A84H-01
GBMLGG(N=650)	0.48	5.2913	TCGA-28-2510-01
GBMLGG(N=650)	0.5	5.2604	TCGA-S9-A7R8-01
GBMLGG(N=650)	0.42	5.2001	TCGA-S9-A7R4-01
GBMLGG(N=650)	0.46	5.365	TCGA-S9-A7J3-01
GBMLGG(N=650)	0.36	5.8314	TCGA-TM-A84L-01
GBMLGG(N=650)	0.44	5.6008	TCGA-E1-A7YH-01
GBMLGG(N=650)	0.8	7.0964	TCGA-06-5413-01
GBMLGG(N=650)	0.58	6.2275	TCGA-06-0646-01
GBMLGG(N=650)	1.46	5.0769	TCGA-P5-A5EV-01
GBMLGG(N=650)	0.68	5.9846	TCGA-DU-A7TD-01
GBMLGG(N=650)	0.4	5.0081	TCGA-HW-A5KL-01
GBMLGG(N=650)	0.26	5.8585	TCGA-RY-A83X-01
GBMLGG(N=650)	0.7	4.9851	TCGA-HT-7687-01
GBMLGG(N=650)	0.2	4.9383	TCGA-WY-A85A-01
GBMLGG(N=650)	0.84	7.1445	TCGA-12-3650-01
GBMLGG(N=650)	0.92	5.6233	TCGA-DB-5281-01
GBMLGG(N=650)	0.92	6.1512	TCGA-E1-A7YK-01
GBMLGG(N=650)	0.72	5.9616	TCGA-DU-A5TU-01
GBMLGG(N=650)	0.64	6.4871	TCGA-DU-A7TA-01
GBMLGG(N=650)	0.74	6.14	TCGA-CS-5395-01
GBMLGG(N=650)	0.44	5.3625	TCGA-TQ-A7RR-01
GBMLGG(N=650)	0.44	5.5577	TCGA-HT-A5R5-01
GBMLGG(N=650)	0.64	7.2974	TCGA-12-0616-01
GBMLGG(N=650)	0.42	6.3604	TCGA-QH-A65V-01
GBMLGG(N=650)	0.64	5.3049	TCGA-S9-A6WP-01
GBMLGG(N=650)	0.46	6.0407	TCGA-28-5215-01
GBMLGG(N=650)	1.14	5.114	TCGA-19-2620-01
GBMLGG(N=650)	0.32	6.4106	TCGA-S9-A6U5-01
GBMLGG(N=650)	0.62	5.0457	TCGA-E1-A7YO-01
GBMLGG(N=650)	0.44	5.9598	TCGA-QH-A6X8-01
GBMLGG(N=650)	0.28	4.9393	TCGA-HT-7610-01
GBMLGG(N=650)	0.54	5.7709	TCGA-HT-7875-01
GBMLGG(N=650)	1.14	6.8406	TCGA-16-0846-01
GBMLGG(N=650)	0.44	5.6244	TCGA-R8-A6MK-01
GBMLGG(N=650)	0.52	5.3331	TCGA-P5-A5F0-01
GBMLGG(N=650)	0.52	5.4954	TCGA-R8-A73M-01
GBMLGG(N=650)	1.16	6.9317	TCGA-02-0047-01
GBMLGG(N=650)	1.12	6.047	TCGA-S9-A6TS-01
GBMLGG(N=650)	0.52	4.1219	TCGA-S9-A6TW-01
GBMLGG(N=650)	0.52	5.6591	TCGA-E1-5303-01
GBMLGG(N=650)	0.46	5.4074	TCGA-HT-7606-01
GBMLGG(N=650)	0.3	6.5354	TCGA-DU-6408-01
GBMLGG(N=650)	0.66	5.1899	TCGA-FG-5964-01
GBMLGG(N=650)	0.36	5.9014	TCGA-DB-A64Q-01
GBMLGG(N=650)	0.48	5.7756	TCGA-S9-A7IZ-01
GBMLGG(N=650)	1.22	4.0985	TCGA-S9-A6WH-01
GBMLGG(N=650)	0.24	6.1173	TCGA-HT-7602-01
GBMLGG(N=650)	0.7	6.478	TCGA-19-2624-01
GBMLGG(N=650)	0.9	4.01	TCGA-DU-A6S8-01
GBMLGG(N=650)	0.34	5.6491	TCGA-HT-7858-01
GBMLGG(N=650)	1.16	5.1425	TCGA-32-1982-01
GBMLGG(N=650)	1.16	5.6271	TCGA-27-1835-01
GBMLGG(N=650)	1.2	6.0144	TCGA-HT-7860-01
GBMLGG(N=650)	1.04	5.0588	TCGA-DU-7006-01
GBMLGG(N=650)	0.3	5.696	TCGA-TQ-A7RS-01
GBMLGG(N=650)	0.34	5.3377	TCGA-DU-7009-01
GBMLGG(N=650)	1.26	5.5741	TCGA-06-0747-01
GBMLGG(N=650)	1.62	7.5538	TCGA-DU-7010-01
GBMLGG(N=650)	0.4	6.4029	TCGA-QH-A6X3-01
GBMLGG(N=650)	0.6	6.2647	TCGA-DU-8164-01
GBMLGG(N=650)	0.6	4.4135	TCGA-DU-7018-01
GBMLGG(N=650)	0.3	4.8167	TCGA-RY-A843-01
GBMLGG(N=650)	0.56	5.9816	TCGA-HT-7693-01
GBMLGG(N=650)	1.12	6.8345	TCGA-FG-A6J3-01
GBMLGG(N=650)	0.58	5.1974	TCGA-28-5220-01
GBMLGG(N=650)	0.52	5.9468	TCGA-HT-8106-01
GBMLGG(N=650)	0.28	6.0631	TCGA-HT-7472-01
GBMLGG(N=650)	1.2	6.2069	TCGA-14-0817-01
GBMLGG(N=650)	0.6	5.2377	TCGA-HT-7855-01
GBMLGG(N=650)	0.56	5.931	TCGA-06-2570-01
GBMLGG(N=650)	0.34	5.2502	TCGA-DB-A4XG-01
GBMLGG(N=650)	0.84	6.524	TCGA-HT-A5RC-01
GBMLGG(N=650)	0.64	5.686	TCGA-VM-A8C8-01
GBMLGG(N=650)	0.22	5.7372	TCGA-HT-7681-01
GBMLGG(N=650)	0.52	5.0558	TCGA-41-4097-01
GBMLGG(N=650)	0.28	4.4797	TCGA-DU-A6S2-01
GBMLGG(N=650)	0.6	4.9108	TCGA-DU-7309-01
GBMLGG(N=650)	0.66	4.2181	TCGA-DB-A4XH-01
GBMLGG(N=650)	0.26	5.2265	TCGA-HT-7485-01
GBMLGG(N=650)	0.6	6.496	TCGA-VW-A7QS-01
GBMLGG(N=650)	0.94	6.62156	TCGA-06-0211-01
GBMLGG(N=650)	0.22	5.1643	TCGA-VV-A86M-01
GBMLGG(N=650)	0.68	5.7942	TCGA-E1-A7YV-01
GBMLGG(N=650)	0.26	5.7383	TCGA-HT-7468-01
GBMLGG(N=650)	0.76	5.9953	TCGA-02-2483-01
GBMLGG(N=650)	0.64	6.0862	TCGA-HT-7677-01
GBMLGG(N=650)	0.72	6.3954	TCGA-76-4931-01
GBMLGG(N=650)	0.82	6.4991	TCGA-DU-A5TY-01
GBMLGG(N=650)	0.62	5.4159	TCGA-HT-8109-01
GBMLGG(N=650)	0.46	5.8458	TCGA-HT-7479-01
GBMLGG(N=650)	0.7	5.9096	TCGA-DB-5275-01
GBMLGG(N=650)	0.62	4.6439	TCGA-TM-A7C4-01
GBMLGG(N=650)	0.78	6.5839	TCGA-27-2523-01
GBMLGG(N=650)	0.68	6.8035	TCGA-27-1837-01
GBMLGG(N=650)	0.76	6.4469	TCGA-DH-A7UU-01
GBMLGG(N=650)	1.18	8.1406	TCGA-06-0744-01
GBMLGG(N=650)	0.28	5.8443	TCGA-HT-A4DV-01
GBMLGG(N=650)	0.48	6.9204	TCGA-FG-8186-01
GBMLGG(N=650)	0.28	5.6118	TCGA-FG-A4MT-01
GBMLGG(N=650)	0.5	6.3854	TCGA-E1-5305-01
GBMLGG(N=650)	0.38	4.8465	TCGA-CS-5393-01
GBMLGG(N=650)	0.36	6.8221	TCGA-DU-6395-01
GBMLGG(N=650)	1.12	5.2525	TCGA-DB-A64X-01
GBMLGG(N=650)	0.88	5.5659	TCGA-S9-A7IS-01
GBMLGG(N=650)	4.28	4.6776	TCGA-HT-7856-01
GBMLGG(N=650)	0.68	5.0414	TCGA-06-0750-01
GBMLGG(N=650)	1.04	6.4473	TCGA-32-5222-01
GBMLGG(N=650)	0.18	5.9846	TCGA-QH-A6XA-01
GBMLGG(N=650)	0.44	4.0127	TCGA-P5-A77W-01
GBMLGG(N=650)	0.74	6.9653	TCGA-27-2519-01
GBMLGG(N=650)	0.42	6.2836	TCGA-CS-4942-01
GBMLGG(N=650)	0.9	5.8189	TCGA-CS-6186-01
GBMLGG(N=650)	0.48	5.5823	TCGA-DU-7008-01
GBMLGG(N=650)	1.24	4.4823	TCGA-HT-7688-01
GBMLGG(N=650)	0.3	5.1002	TCGA-DU-A7T8-01
GBMLGG(N=650)	0.5	4.9284	TCGA-DU-A6S3-01
GBMLGG(N=650)	0.18	5.9867	TCGA-DB-A64U-01
GBMLGG(N=650)	0.74	6.3454	TCGA-HT-A61C-01
GBMLGG(N=650)	1.18	4.5503	TCGA-12-0821-01
GBMLGG(N=650)	0.36	6.0507	TCGA-TQ-A7RF-01
GBMLGG(N=650)	0.84	5.243	TCGA-19-2619-01
GBMLGG(N=650)	0.38	5.4732	TCGA-F6-A8O3-01
GBMLGG(N=650)	0.38	5.9343	TCGA-R8-A6ML-01
GBMLGG(N=650)	0.84	6.9053	TCGA-DU-A5TT-01
GBMLGG(N=650)	0.34	5.5543	TCGA-QH-A870-01
GBMLGG(N=650)	0.32	6.1815	TCGA-DB-A75O-01
GBMLGG(N=650)	0.24	6.7083	TCGA-HT-8111-01
GBMLGG(N=650)	1.02	4.6764	TCGA-S9-A7QZ-01
GBMLGG(N=650)	0.94	6.2599	TCGA-12-0619-01
GBMLGG(N=650)	0.28	6.7229	TCGA-DB-5273-01
GBMLGG(N=650)	0.72	5.6496	TCGA-HT-7470-01
GBMLGG(N=650)	0.58	6.4428	TCGA-FG-A4MY-01
GBMLGG(N=650)	0.28	5.1473	TCGA-HT-8108-01
GBMLGG(N=650)	0.44	5.5574	TCGA-DB-A4XE-01
GBMLGG(N=650)	0.6	5.3716	TCGA-HT-A4DS-01
GBMLGG(N=650)	0.62	5.7167	TCGA-DU-8158-01
GBMLGG(N=650)	0.32	5.1461	TCGA-HT-7474-01
GBMLGG(N=650)	0.52	5.4229	TCGA-DH-5143-01
GBMLGG(N=650)	0.68	4.7991	TCGA-TQ-A7RJ-01
GBMLGG(N=650)	0.66	5.1293	TCGA-S9-A7QY-01
GBMLGG(N=650)	0.22	6.2375	TCGA-DB-A4XA-01
GBMLGG(N=650)	0.84	5.7415	TCGA-28-5213-01
GBMLGG(N=650)	0.42	5.405	TCGA-P5-A731-01
GBMLGG(N=650)	1.12	5.9416	TCGA-E1-A7YE-01
GBMLGG(N=650)	0.56	6.0779	TCGA-FG-A710-01
GBMLGG(N=650)	0.22	4.2427	TCGA-HT-8010-01
GBMLGG(N=650)	0.4	5.3862	TCGA-DU-7299-01
GBMLGG(N=650)	0.34	5.5088	TCGA-DB-5270-01
GBMLGG(N=650)	1.08	5.3951	TCGA-14-0789-01
GBMLGG(N=650)	0.16	6.3823	TCGA-KT-A74X-01
GBMLGG(N=650)	0.6	5.3118	TCGA-DB-A75L-01
GBMLGG(N=650)	0.34	4.916	TCGA-HT-A616-01
GBMLGG(N=650)	0.56	6.0999	TCGA-HT-A74K-01
GBMLGG(N=650)	0.56	4.1078	TCGA-WY-A85C-01
GBMLGG(N=650)	0.46	5.8948	TCGA-FG-8188-01
GBMLGG(N=650)	0.44	6.1605	TCGA-DU-A6S7-01
GBMLGG(N=650)	0.34	5.7021	TCGA-DU-7294-01
GBMLGG(N=650)	0.66	4.7458	TCGA-DB-5274-01
GBMLGG(N=650)	1.5	5.9883	TCGA-28-5209-01
GBMLGG(N=650)	0.72	5.4213	TCGA-HT-7604-01
GBMLGG(N=650)	0.36	6.36	TCGA-TM-A84F-01
GBMLGG(N=650)	0.34	5.1859	TCGA-DB-A64O-01
GBMLGG(N=650)	0.62	4.9598	TCGA-HT-7884-01
GBMLGG(N=650)	0.18	5.5525	TCGA-S9-A6WE-01
GBMLGG(N=650)	0.3	5.5973	TCGA-QH-A6CY-01
GBMLGG(N=650)	1.06	6.1408	TCGA-S9-A6WM-01
GBMLGG(N=650)	0.32	5.9621	TCGA-28-5218-01
GBMLGG(N=650)	0.72	5.6499	TCGA-HT-A5RA-01
GBMLGG(N=650)	0.82	6.2806	TCGA-QH-A6CV-01
GBMLGG(N=650)	0.2	6.3613	TCGA-VM-A8CE-01
GBMLGG(N=650)	1.18	5.9151	TCGA-DU-5852-01
GBMLGG(N=650)	0.94	4.9672	TCGA-P5-A72U-01
GBMLGG(N=650)	0.88	6.1641	TCGA-28-2514-01
GBMLGG(N=650)	0.78	5.7986	TCGA-06-5859-01
GBMLGG(N=650)	0.58	6.19	TCGA-DB-A75K-01
GBMLGG(N=650)	0.66	3.7815	TCGA-DU-6410-01
GBMLGG(N=650)	0.88	5.9619	TCGA-28-2509-01
GBMLGG(N=650)	0.56	5.7032	TCGA-QH-A65Z-01
GBMLGG(N=650)	0.92	5.966	TCGA-14-1825-01
GBMLGG(N=650)	0.52	4.9379	TCGA-S9-A7IY-01
GBMLGG(N=650)	0.26	5.6326	TCGA-P5-A781-01
GBMLGG(N=650)	0.52	5.8553	TCGA-TM-A84G-01
GBMLGG(N=650)	0.68	5.6142	TCGA-HW-A5KK-01
GBMLGG(N=650)	0.3	5.2773	TCGA-E1-5311-01
GBMLGG(N=650)	0.3	6.4814	TCGA-FG-7634-01
GBMLGG(N=650)	0.7	5.2028	TCGA-DU-5855-01
GBMLGG(N=650)	0.66	7.0077	TCGA-DU-6396-01
GBMLGG(N=650)	0.82	5.55	TCGA-19-4065-01
GBMLGG(N=650)	0.82	5.0122	TCGA-FG-7643-01
GBMLGG(N=650)	0.28	6.2965	TCGA-TM-A84C-01
GBMLGG(N=650)	1	6.6629	TCGA-02-2485-01
GBMLGG(N=650)	1.04	5.1993	TCGA-WY-A85E-01
GBMLGG(N=650)	1.04	6.0027	TCGA-12-1597-01
GBMLGG(N=650)	0.84	7.3339	TCGA-28-1747-01
GBMLGG(N=650)	0.52	6.1272	TCGA-28-2499-01
GBMLGG(N=650)	0.62	6.1613	TCGA-DU-7298-01
GBMLGG(N=650)	0.42	5.5401	TCGA-TM-A84T-01
GBMLGG(N=650)	0.52	4.9388	TCGA-FG-7637-01
GBMLGG(N=650)	0.56	4.3039	TCGA-HT-A5R9-01
GBMLGG(N=650)	0.56	5.4715	TCGA-HT-A614-01
GBMLGG(N=650)	1.48	4.4027	TCGA-06-0649-01
GBMLGG(N=650)	0.56	4.7576	TCGA-QH-A65R-01
GBMLGG(N=650)	0.66	6.0215	TCGA-FG-A60J-01
GBMLGG(N=650)	0.08	3.2632	TCGA-FG-8189-01
GBMLGG(N=650)	0.04	3.6589	TCGA-P5-A5EY-01
GBMLGG(N=650)	1	6.5874	TCGA-06-2564-01
GBMLGG(N=650)	0.72	6.2211	TCGA-06-5408-01
GBMLGG(N=650)	0.6	5.5345	TCGA-27-1832-01
GBMLGG(N=650)	0.72	5.9258	TCGA-14-1829-01
GBMLGG(N=650)	0.54	6.1894	TCGA-32-2615-01
GBMLGG(N=650)	0.84	7.2774	TCGA-06-0158-01
GBMLGG(N=650)	0.76	6.2636	TCGA-HT-7882-01
GBMLGG(N=650)	1.28	6.8143	TCGA-06-2558-01
GBMLGG(N=650)	0.92	5.7079	TCGA-HT-8011-01
GBMLGG(N=650)	0.5	6.5149	TCGA-DU-6394-01
GBMLGG(N=650)	0.72	6.6531	TCGA-28-5216-01
GBMLGG(N=650)	0.5	4.862	TCGA-WY-A859-01
GBMLGG(N=650)	0.22	5.511	TCGA-WY-A85B-01
GBMLGG(N=650)	0.42	5.347	TCGA-S9-A6UB-01
GBMLGG(N=650)	0.78	6.0398	TCGA-28-5207-01
GBMLGG(N=650)	0.6	4.6364	TCGA-S9-A6U6-01
GBMLGG(N=650)	0.82	4.1327	TCGA-DU-8168-01
GBMLGG(N=650)	0.8	5.9084	TCGA-41-2572-01
GBMLGG(N=650)	0.54	6.5729	TCGA-06-0130-01
GBMLGG(N=650)	0.6	5.5072	TCGA-DU-7290-01
GBMLGG(N=650)	204.9	6.3818	TCGA-06-5416-01
GBMLGG(N=650)	0.66	5.9134	TCGA-06-0168-01
GBMLGG(N=650)	0.36	5.916	TCGA-DU-6407-01
GBMLGG(N=650)	0.92	5.3413	TCGA-02-0055-01
GBMLGG(N=650)	0.38	6.6616	TCGA-HT-7601-01
GBMLGG(N=650)	0.98	5.1019	TCGA-DU-6403-01
GBMLGG(N=650)	0.86	6.4896	TCGA-06-5415-01
GBMLGG(N=650)	0.28	5.6147	TCGA-DB-A64R-01
GBMLGG(N=650)	0.58	5.6848	TCGA-E1-A7YQ-01
GBMLGG(N=650)	0.94	6.7524	TCGA-DU-6405-01
GBMLGG(N=650)	0.3	4.8334	TCGA-HW-7487-01
GBMLGG(N=650)	0.68	5.6614	TCGA-S9-A7R2-01
GBMLGG(N=650)	0.38	6.0159	TCGA-S9-A7J1-01
GBMLGG(N=650)	0.18	5.4002	TCGA-P5-A72X-01
GBMLGG(N=650)	0.62	6.1801	TCGA-E1-A7YJ-01
GBMLGG(N=650)	0.48	5.9479	TCGA-06-5411-01
GBMLGG(N=650)	0.74	4.7929	TCGA-26-5139-01
GBMLGG(N=650)	0.42	6.838	TCGA-HT-7690-01
GBMLGG(N=650)	0.64	4.4667	TCGA-HT-8105-01
GBMLGG(N=650)	1.32	4.7016	TCGA-76-4928-01
GBMLGG(N=650)	0.9	5.5129	TCGA-06-0644-01
GBMLGG(N=650)	0.14	3.5718	TCGA-E1-A7YY-01
GBMLGG(N=650)	0.88	4.4115	TCGA-HT-A619-01
GBMLGG(N=650)	0.8	5.1031	TCGA-DU-6400-01
GBMLGG(N=650)	0.36	5.3056	TCGA-P5-A737-01
GBMLGG(N=650)	0.94	3.8249	TCGA-14-0871-01
GBMLGG(N=650)	0.64	6.5962	TCGA-RY-A83Y-01
GBMLGG(N=650)	8.14	5.625	TCGA-HT-8564-01
GBMLGG(N=650)	0.32	6.094	TCGA-HT-7686-01
GBMLGG(N=650)	0.68	5.7827	TCGA-E1-A7YM-01
GBMLGG(N=650)	0.32	6.3861	TCGA-DH-A66F-01
GBMLGG(N=650)	0.74	4.5148	TCGA-CS-5390-01
GBMLGG(N=650)	0.68	5.7225	TCGA-S9-A6UA-01
GBMLGG(N=650)	1.54	5.7895	TCGA-32-2632-01
GBMLGG(N=650)	0.46	6.3944	TCGA-FG-A87N-01
GBMLGG(N=650)	0.58	6.2356	TCGA-VV-A829-01
GBMLGG(N=650)	0.74	6.6013	TCGA-DH-A66B-01
GBMLGG(N=650)	0.44	5.5327	TCGA-HT-A5R7-01
GBMLGG(N=650)	0.46	6.8078	TCGA-CS-5394-01
GBMLGG(N=650)	0.8	6.2108	TCGA-DH-A66D-01
GBMLGG(N=650)	0.26	5.2281	TCGA-HT-7877-01
GBMLGG(N=650)	0.58	5.6026	TCGA-06-0882-01
GBMLGG(N=650)	0.44	5.8094	TCGA-DU-6542-01
GBMLGG(N=650)	0.32	5.3636	TCGA-QH-A6CS-01
GBMLGG(N=650)	0.42	5.6551	TCGA-E1-A7YU-01
GBMLGG(N=650)	0.46	5.288	TCGA-W9-A837-01
GBMLGG(N=650)	0.72	6.598	TCGA-IK-7675-01
GBMLGG(N=650)	1	5.7939	TCGA-DU-7306-01
GBMLGG(N=650)	0.8	4.5066	TCGA-QH-A6X9-01
GBMLGG(N=650)	0.66	6.913	TCGA-S9-A6U0-01
GBMLGG(N=650)	0.52	6.6707	TCGA-HT-7611-01
GBMLGG(N=650)	0.34	5.1716	TCGA-S9-A6TY-01
GBMLGG(N=650)	0.58	6.6841	TCGA-DU-A7TB-01
GBMLGG(N=650)	0.98	5.6103	TCGA-19-2625-01
GBMLGG(N=650)	0.9	5.1177	TCGA-IK-8125-01
GBMLGG(N=650)	0.68	4.7656	TCGA-WH-A86K-01
GBMLGG(N=650)	0.42	6.5981	TCGA-DH-5141-01
GBMLGG(N=650)	0.44	6.2325	TCGA-FG-A60L-01
GBMLGG(N=650)	0.36	5.8642	TCGA-DB-5280-01
GBMLGG(N=650)	0.52	5.1591	TCGA-S9-A7IX-01
GBMLGG(N=650)	0.24	5.2869	TCGA-32-1980-01
GBMLGG(N=650)	0.7	6.0892	TCGA-FG-5965-01
GBMLGG(N=650)	0.02	1.7446	TCGA-P5-A5F6-01
GBMLGG(N=650)	0.8	6.8173	TCGA-27-1834-01
GBMLGG(N=650)	0.66	5.752	TCGA-DU-7007-01
GBMLGG(N=650)	0.68	5.689	TCGA-HW-7490-01
GBMLGG(N=650)	0.6	7.136	TCGA-CS-6188-01
GBMLGG(N=650)	0.34	5.191	TCGA-CS-6668-01
GBMLGG(N=650)	1.16	6.3334	TCGA-DU-8165-01
GBMLGG(N=650)	0.4	5.608	TCGA-HT-7692-01
GBMLGG(N=650)	1.2	7.2488	TCGA-TQ-A7RM-01
GBMLGG(N=650)	0.7	5.1461	TCGA-DU-8161-01
GBMLGG(N=650)	0.56	5.6059	TCGA-P5-A736-01
GBMLGG(N=650)	0.42	4.9663	TCGA-DU-6401-01
GBMLGG(N=650)	0.86	5.8997	TCGA-HT-A74H-01
GBMLGG(N=650)	0.76	5.4696	TCGA-41-2571-01
GBMLGG(N=650)	0.4	5.7994	TCGA-TQ-A7RV-01
GBMLGG(N=650)	0.52	5.9289	TCGA-14-0781-01
GBMLGG(N=650)	0.22	6.6307	TCGA-HT-7483-01
GBMLGG(N=650)	0.3	5.9596	TCGA-HT-7620-01
GBMLGG(N=650)	0.44	5.9411	TCGA-HT-7480-01
GBMLGG(N=650)	0.86	6.9855	TCGA-06-0157-01
GBMLGG(N=650)	0.74	5.5123	TCGA-S9-A7J0-01
GBMLGG(N=650)	0.52	6.195	TCGA-12-3653-01
GBMLGG(N=650)	0.5	6.5494	TCGA-TM-A84Q-01
GBMLGG(N=650)	1.02	5.8716	TCGA-76-4926-01
GBMLGG(N=650)	0.58	7.1532	TCGA-26-5133-01
GBMLGG(N=650)	1.08	5.3882	TCGA-06-2562-01
GBMLGG(N=650)	0.28	5.0845	TCGA-RY-A847-01
GBMLGG(N=650)	0.44	5.3281	TCGA-TQ-A7RQ-01
GBMLGG(N=650)	0.7	5.4932	TCGA-TQ-A7RW-01
GBMLGG(N=650)	0.36	5.5503	TCGA-FG-8191-01
GBMLGG(N=650)	0.34	5.497	TCGA-E1-A7YW-01
GBMLGG(N=650)	0.12	5.8914	TCGA-DB-5278-01
GBMLGG(N=650)	0.96	5.5577	TCGA-E1-A7YS-01
GBMLGG(N=650)	0.26	5.6514	TCGA-HT-7695-01
GBMLGG(N=650)	0.9	6.8908	TCGA-DU-7012-01
GBMLGG(N=650)	0.26	6.442	TCGA-HT-7879-01
GBMLGG(N=650)	0.42	4.7603	TCGA-DU-A7TC-01
GBMLGG(N=650)	0.98	6.149	TCGA-27-2521-01
GBMLGG(N=650)	0.02	4.6588	TCGA-HT-7680-01
GBMLGG(N=650)	0.44	5.4377	TCGA-DB-A4X9-01
GBMLGG(N=650)	0.54	5.6329	TCGA-TQ-A7RI-01
GBMLGG(N=650)	0.62	5.5336	TCGA-TM-A7CA-01
GBMLGG(N=650)	0.36	6.1693	TCGA-QH-A86X-01
GBMLGG(N=650)	0.72	5.5793	TCGA-DU-A76R-01
GBMLGG(N=650)	0.58	5.1571	TCGA-DH-5144-01
GBMLGG(N=650)	1.38	5.8428	TCGA-41-5651-01
GBMLGG(N=650)	0.54	5.7099	TCGA-E1-A7Z2-01
GBMLGG(N=650)	0.54	6.2124	TCGA-DU-A5TP-01
GBMLGG(N=650)	1.02	5.1538	TCGA-06-0210-01
GBMLGG(N=650)	0.26	5.6691	TCGA-FG-8187-01
GBMLGG(N=650)	0.6	3.2572	TCGA-E1-5304-01
GBMLGG(N=650)	0.42	5.5389	TCGA-CS-4943-01
GBMLGG(N=650)	0.74	6.5935	TCGA-19-5960-01
GBMLGG(N=650)	1.02	6.0762	TCGA-06-0686-01
GBMLGG(N=650)	0.4	4.8954	TCGA-DH-5140-01
GBMLGG(N=650)	0.66	4.5748	TCGA-TM-A7CF-01
GBMLGG(N=650)	0.6	5.9791	TCGA-DH-A7US-01
GBMLGG(N=650)	0.66	7.3143	TCGA-HT-A61B-01
GBMLGG(N=650)	0.3	4.4283	TCGA-E1-A7Z6-01
GBMLGG(N=650)	0.26	4.5736	TCGA-HT-7857-01
GBMLGG(N=650)	0.66	5.8824	TCGA-E1-5319-01
GBMLGG(N=650)	0.66	5.7929	TCGA-DU-A5TS-01
GBMLGG(N=650)	192.7	5.7154	TCGA-DU-6392-01
GBMLGG(N=650)	0.3	5.9267	TCGA-QH-A6CU-01
GBMLGG(N=650)	0.2	5.7843	TCGA-DU-6404-01
GBMLGG(N=650)	0.8	6.009	TCGA-VW-A8FI-01
GBMLGG(N=650)	0.24	5.7447	TCGA-HT-A74L-01
GBMLGG(N=650)	0.44	5.9944	TCGA-P5-A5EU-01
GBMLGG(N=650)	0.68	5.3775	TCGA-P5-A5EZ-01
GBMLGG(N=650)	1.12	7.5984	TCGA-S9-A89Z-01
GBMLGG(N=650)	0.48	4.8939	TCGA-S9-A6TZ-01
GBMLGG(N=650)	0.54	6.1773	TCGA-FG-5963-01
GBMLGG(N=650)	0.14	4.439	TCGA-HT-A61A-01
GBMLGG(N=650)	0.78	5.4206	TCGA-S9-A89V-01
GBMLGG(N=650)	0.72	4.4196	TCGA-DB-A64W-01
GBMLGG(N=650)	0.46	5.6335	TCGA-FG-A4MX-01
GBMLGG(N=650)	0.5	4.2661	TCGA-P5-A72Z-01
GBMLGG(N=650)	0.36	6.0728	TCGA-HT-8114-01
GBMLGG(N=650)	1.18	6.6503	TCGA-06-2563-01
GBMLGG(N=650)	0.76	3.87	TCGA-32-4213-01
GBMLGG(N=650)	0.18	5.6256	TCGA-HT-7881-01
GBMLGG(N=650)	1.2	6.7731	TCGA-15-0742-01
GBMLGG(N=650)	0.36	4.9041	TCGA-CS-4944-01
GBMLGG(N=650)	0.8	6.3635	TCGA-06-0187-01
GBMLGG(N=650)	1.7	6.3192	TCGA-19-1390-01
GBMLGG(N=650)	0.46	5.9148	TCGA-S9-A7QX-01
GBMLGG(N=650)	0.2	4.1169	TCGA-DU-A7TG-01
GBMLGG(N=650)	0.7	5.2487	TCGA-DU-5874-01
GBMLGG(N=650)	0.66	4.9635	TCGA-TQ-A8XE-01
GBMLGG(N=650)	0.82	5.447	TCGA-DU-7300-01
GBMLGG(N=650)	0.62	4.7421	TCGA-HT-7694-01
GBMLGG(N=650)	0.24	6.0025	TCGA-HT-7471-01
GBMLGG(N=650)	0.58	5.6517	TCGA-DB-A4XD-01
GBMLGG(N=650)	0.44	5.6747	TCGA-TQ-A7RK-01
GBMLGG(N=650)	0.86	4.0445	TCGA-HT-7475-01
GBMLGG(N=650)	0.3	6.381	TCGA-TQ-A7RO-01
GBMLGG(N=650)	0.48	6.0014	TCGA-HT-7902-01
GBMLGG(N=650)	0.66	5.0943	TCGA-FG-A711-01
GBMLGG(N=650)	0.68	5.0913	TCGA-06-2557-01
GBMLGG(N=650)	0.28	6.3246	TCGA-DB-5276-01
GBMLGG(N=650)	0.42	7.3038	TCGA-P5-A730-01
GBMLGG(N=650)	0.92	5.1926	TCGA-E1-A7YD-01
GBMLGG(N=650)	0.38	6.8508	TCGA-HT-A74O-01
GBMLGG(N=650)	0.04	4.3349	TCGA-HT-8015-01
GBMLGG(N=650)	0.42	5.406	TCGA-HT-A74J-01
GBMLGG(N=650)	0.64	5.4565	TCGA-06-0878-01
GBMLGG(N=650)	0.98	6.4004	TCGA-DH-A669-01
GBMLGG(N=650)	0.66	6.325	TCGA-06-0129-01
GBMLGG(N=650)	0.34	5.3858	TCGA-HT-A617-01
GBMLGG(N=650)	1.2	5.4019	TCGA-16-1045-01
GBMLGG(N=650)	0.86	7.1343	TCGA-06-2567-01
GBMLGG(N=650)	18.58	5.7656	TCGA-32-2616-01
GBMLGG(N=650)	0.5	5.6433	TCGA-HT-7605-01
GBMLGG(N=650)	0.54	5.6393	TCGA-S9-A6WO-01
GBMLGG(N=650)	1.02	5.7934	TCGA-28-5208-01
GBMLGG(N=650)	1.2	5.6955	TCGA-06-1804-01
GBMLGG(N=650)	0.58	6.3939	TCGA-QH-A6CX-01
GBMLGG(N=650)	1.18	6.6251	TCGA-14-2554-01
GBMLGG(N=650)	0.58	4.0807	TCGA-P5-A5F4-01
GBMLGG(N=650)	0.88	6.3237	TCGA-DU-A76K-01
GBMLGG(N=650)	0.12	5.8773	TCGA-VM-A8CH-01
GBMLGG(N=650)	0.44	6.3331	TCGA-HT-7609-01
GBMLGG(N=650)	1	6.6929	TCGA-27-2528-01
GBMLGG(N=650)	0.38	5.8138	TCGA-QH-A6X4-01
GBMLGG(N=650)	0.56	5.1248	TCGA-DH-A7UV-01
GBMLGG(N=650)	1.12	6.6414	TCGA-TM-A7C3-01
GBMLGG(N=650)	0.32	5.9305	TCGA-S9-A6WG-01
GBMLGG(N=650)	3.04	5.9402	TCGA-06-5858-01
GBMLGG(N=650)	0.54	4.9937	TCGA-FG-6690-01
GBMLGG(N=650)	0.9	5.6963	TCGA-DU-8167-01
GBMLGG(N=650)	0.46	6.1975	TCGA-QH-A65X-01
GBMLGG(N=650)	0.7	5.2634	TCGA-P5-A780-01
GBMLGG(N=650)	0.56	6.1745	TCGA-E1-5302-01
GBMLGG(N=650)	1.08	5.9255	TCGA-14-1823-01
GBMLGG(N=650)	0.62	3.8136	TCGA-HW-A5KJ-01
GBMLGG(N=650)	0.58	5.7895	TCGA-R8-A6MO-01
GBMLGG(N=650)	0.74	5.0833	TCGA-FG-7636-01
GBMLGG(N=650)	0.34	5.623	TCGA-CS-6290-01
GBMLGG(N=650)	0.66	6.7693	TCGA-DU-5847-01
GBMLGG(N=650)	0.14	6.8563	TCGA-DU-6406-01
GBMLGG(N=650)	1.54	6.7023	TCGA-06-0743-01
GBMLGG(N=650)	0.5	5.2969	TCGA-TM-A84B-01
LGG(N=501)	0.18	6.5312	TCGA-S9-A7J2-01
LGG(N=501)	0.8	6.5784	TCGA-E1-A7YI-01
LGG(N=501)	0.7	5.0295	TCGA-DU-7302-01
LGG(N=501)	0.4	6.1443	TCGA-P5-A5EX-01
LGG(N=501)	0.42	6.4443	TCGA-HT-8563-01
LGG(N=501)	0.4	5.504	TCGA-FG-A60K-01
LGG(N=501)	0.6	6.6816	TCGA-CS-5397-01
LGG(N=501)	0.4	7.0256	TCGA-E1-5322-01
LGG(N=501)	0.08	4.6259	TCGA-HT-8558-01
LGG(N=501)	0.44	5.8647	TCGA-S9-A6U8-01
LGG(N=501)	0.38	5.0423	TCGA-HT-7854-01
LGG(N=501)	0.52	5.0144	TCGA-HT-7467-01
LGG(N=501)	0.48	4.4357	TCGA-HT-7874-01
LGG(N=501)	0.66	6.8902	TCGA-S9-A6TV-01
LGG(N=501)	0.36	5.4624	TCGA-VM-A8CD-01
LGG(N=501)	0.74	5.9117	TCGA-HT-7616-01
LGG(N=501)	0.7	6.0775	TCGA-KT-A7W1-01
LGG(N=501)	0.54	4.6804	TCGA-P5-A5F2-01
LGG(N=501)	0.48	5.3259	TCGA-HT-7607-01
LGG(N=501)	0.46	6.8485	TCGA-HT-7873-01
LGG(N=501)	0.42	4.3709	TCGA-HT-7603-01
LGG(N=501)	0.5	5.8222	TCGA-DB-A64P-01
LGG(N=501)	0.16	6.3944	TCGA-HW-7486-01
LGG(N=501)	0.32	6.4258	TCGA-P5-A5F1-01
LGG(N=501)	0.34	5.5404	TCGA-DU-7011-01
LGG(N=501)	0.54	4.7148	TCGA-P5-A77X-01
LGG(N=501)	0.46	4.0037	TCGA-VM-A8CA-01
LGG(N=501)	0.64	5.2854	TCGA-DU-7015-01
LGG(N=501)	0.5	5.0268	TCGA-TM-A7C5-01
LGG(N=501)	0.4	4.7908	TCGA-DU-8162-01
LGG(N=501)	0.5	5.5808	TCGA-TM-A84O-01
LGG(N=501)	0.54	5.2312	TCGA-S9-A7R3-01
LGG(N=501)	0.44	6.3261	TCGA-TQ-A7RN-01
LGG(N=501)	0.22	5.4152	TCGA-DU-A6S6-01
LGG(N=501)	0.48	5.8151	TCGA-P5-A735-01
LGG(N=501)	0.08	4.8595	TCGA-HT-7691-01
LGG(N=501)	0.32	6.14	TCGA-FG-A6J1-01
LGG(N=501)	0.42	6.4989	TCGA-S9-A7R7-01
LGG(N=501)	0.74	4.9649	TCGA-DU-6402-01
LGG(N=501)	0.6	4.795	TCGA-HT-7684-01
LGG(N=501)	1	5.825	TCGA-HT-8104-01
LGG(N=501)	0.36	6.1623	TCGA-FN-7833-01
LGG(N=501)	0.34	6.196	TCGA-HT-7473-01
LGG(N=501)	0.46	5.2188	TCGA-TQ-A7RU-01
LGG(N=501)	0.52	5.4938	TCGA-DB-A4XF-01
LGG(N=501)	0.42	4.2914	TCGA-FG-A713-01
LGG(N=501)	0.86	7.0296	TCGA-E1-A7YL-01
LGG(N=501)	0.52	6.1075	TCGA-CS-5396-01
LGG(N=501)	0.48	5.4973	TCGA-HW-8322-01
LGG(N=501)	0.34	5.2601	TCGA-S9-A6U9-01
LGG(N=501)	0.24	5.6144	TCGA-HT-7676-01
LGG(N=501)	0.58	4.6927	TCGA-HT-7469-01
LGG(N=501)	0.52	5.8518	TCGA-HT-7478-01
LGG(N=501)	0.76	5.5644	TCGA-DU-A5TW-01
LGG(N=501)	0.6	5.6854	TCGA-S9-A6TX-01
LGG(N=501)	0.86	5.3889	TCGA-RY-A83Z-01
LGG(N=501)	0.88	6.1035	TCGA-FG-A6IZ-01
LGG(N=501)	0.88	6.3351	TCGA-CS-4941-01
LGG(N=501)	0.32	5.7848	TCGA-DH-A7UT-01
LGG(N=501)	0.48	5.0985	TCGA-DU-5871-01
LGG(N=501)	0.54	5.983	TCGA-HW-8321-01
LGG(N=501)	0.42	4.7986	TCGA-EZ-7264-01
LGG(N=501)	0.66	6.5477	TCGA-CS-6666-01
LGG(N=501)	0.26	6.4804	TCGA-HW-7491-01
LGG(N=501)	0.3	6.2832	TCGA-S9-A6U1-01
LGG(N=501)	1.04	3.6393	TCGA-E1-5307-01
LGG(N=501)	0.64	6.2279	TCGA-DU-A76L-01
LGG(N=501)	0.3	6.0286	TCGA-HW-7495-01
LGG(N=501)	0	2.9948	TCGA-CS-6669-01
LGG(N=501)	0.54	5.615	TCGA-HT-7481-01
LGG(N=501)	0.26	5.9127	TCGA-DU-8163-01
LGG(N=501)	7.14	6.386	TCGA-HT-8110-01
LGG(N=501)	0.24	6.4825	TCGA-RY-A840-01
LGG(N=501)	0.1	5.84	TCGA-VM-A8C9-01
LGG(N=501)	0.5	5.3548	TCGA-HW-8319-01
LGG(N=501)	0.74	6.1041	TCGA-QH-A6CW-01
LGG(N=501)	0.22	6.1745	TCGA-DU-5870-01
LGG(N=501)	0.28	6.5434	TCGA-TM-A84S-01
LGG(N=501)	0.48	5.6424	TCGA-RY-A845-01
LGG(N=501)	0.48	5.2683	TCGA-FG-8182-01
LGG(N=501)	1.06	6.1721	TCGA-FG-6688-01
LGG(N=501)	0.8	4.3695	TCGA-TQ-A7RP-01
LGG(N=501)	0.36	4.0558	TCGA-HT-8113-01
LGG(N=501)	0.74	5.8883	TCGA-HT-7689-01
LGG(N=501)	0.28	5.9771	TCGA-FG-7638-01
LGG(N=501)	0.64	6.3966	TCGA-DU-7013-01
LGG(N=501)	0.28	4.892	TCGA-E1-A7Z3-01
LGG(N=501)	0.4	5.1514	TCGA-HT-7476-01
LGG(N=501)	0.48	5.9139	TCGA-TQ-A7RG-01
LGG(N=501)	2.04	4.3399	TCGA-DU-A7T6-01
LGG(N=501)	0.38	5.1756	TCGA-DB-A4XC-01
LGG(N=501)	1.1	6.4221	TCGA-FG-A4MW-01
LGG(N=501)	0.54	7.2911	TCGA-DH-5142-01
LGG(N=501)	0.44	6.042	TCGA-S9-A6U2-01
LGG(N=501)	0.68	6.1138	TCGA-TQ-A7RH-01
LGG(N=501)	0.46	5.9184	TCGA-DB-A75M-01
LGG(N=501)	0.4	4.8812	TCGA-HT-8012-01
LGG(N=501)	0.56	5.5684	TCGA-S9-A7QW-01
LGG(N=501)	0.56	3.5596	TCGA-P5-A733-01
LGG(N=501)	0.32	4.518	TCGA-E1-A7Z4-01
LGG(N=501)	0.7	5.9227	TCGA-DU-A5TR-01
LGG(N=501)	0.58	6.2132	TCGA-FG-8185-01
LGG(N=501)	0.46	5.7898	TCGA-HW-8320-01
LGG(N=501)	0.46	4.6742	TCGA-CS-6667-01
LGG(N=501)	0.56	5.709	TCGA-DU-5849-01
LGG(N=501)	0.7	5.5299	TCGA-DB-5279-01
LGG(N=501)	0.58	5.1668	TCGA-CS-6670-01
LGG(N=501)	0.5	6.1496	TCGA-DB-A64V-01
LGG(N=501)	0.8	6.2173	TCGA-DU-5854-01
LGG(N=501)	1.06	3.3633	TCGA-DH-A7UR-01
LGG(N=501)	0.98	5.07	TCGA-S9-A6WL-01
LGG(N=501)	0.12	4.8963	TCGA-HT-7880-01
LGG(N=501)	0.68	5.8138	TCGA-E1-5318-01
LGG(N=501)	0.48	4.5638	TCGA-DU-6393-01
LGG(N=501)	0.38	5.732	TCGA-DU-5853-01
LGG(N=501)	0.64	4.7661	TCGA-TM-A84J-01
LGG(N=501)	0.68	5.0575	TCGA-FG-5962-01
LGG(N=501)	0.48	4.0935	TCGA-F6-A8O4-01
LGG(N=501)	0.34	4.1772	TCGA-S9-A7R1-01
LGG(N=501)	0.54	5.9653	TCGA-TM-A84M-01
LGG(N=501)	0.02	3.5337	TCGA-HT-8107-01
LGG(N=501)	0.36	6.3507	TCGA-P5-A5ET-01
LGG(N=501)	0.72	6.2108	TCGA-P5-A72W-01
LGG(N=501)	0.3	6.0663	TCGA-FG-A70Y-01
LGG(N=501)	0.1	4.1186	TCGA-TM-A84R-01
LGG(N=501)	0.34	5.6499	TCGA-HW-A5KM-01
LGG(N=501)	0.84	6.4459	TCGA-HT-7477-01
LGG(N=501)	1.06	6.5734	TCGA-FG-A87Q-01
LGG(N=501)	1	5.9327	TCGA-FG-A70Z-01
LGG(N=501)	1.02	6.5589	TCGA-FG-A4MU-01
LGG(N=501)	0.5	6.0685	TCGA-DB-A4XB-01
LGG(N=501)	0.64	5.1732	TCGA-WY-A85D-01
LGG(N=501)	0.46	5.2438	TCGA-FG-7641-01
LGG(N=501)	0.48	6.1552	TCGA-DU-5872-01
LGG(N=501)	0.36	5.1314	TCGA-FG-6689-01
LGG(N=501)	0.7	4.8084	TCGA-DB-5277-01
LGG(N=501)	0.64	5.8929	TCGA-HT-A615-01
LGG(N=501)	0.5	6.5983	TCGA-DU-7301-01
LGG(N=501)	0.28	5.5116	TCGA-P5-A5EW-01
LGG(N=501)	0.3	4.6142	TCGA-HT-A5RB-01
LGG(N=501)	1.08	5.9835	TCGA-E1-A7YN-01
LGG(N=501)	0.82	6.8019	TCGA-QH-A6XC-01
LGG(N=501)	0.62	6.4693	TCGA-S9-A6WN-01
LGG(N=501)	1.38	4.2781	TCGA-DB-A64L-01
LGG(N=501)	0.6	5.9093	TCGA-TM-A84I-01
LGG(N=501)	0.56	6.0034	TCGA-QH-A6CZ-01
LGG(N=501)	0.58	5.0532	TCGA-WY-A858-01
LGG(N=501)	0.44	4.795	TCGA-VM-A8CB-01
LGG(N=501)	0.64	5.8276	TCGA-VM-A8CF-01
LGG(N=501)	0.36	4.8753	TCGA-HT-7608-01
LGG(N=501)	0.28	5.9239	TCGA-CS-4938-01
LGG(N=501)	0.48	5.6398	TCGA-QH-A6X5-01
LGG(N=501)	0.48	5.2843	TCGA-DU-8166-01
LGG(N=501)	0.36	5.1724	TCGA-HT-8018-01
LGG(N=501)	0.7	5.696	TCGA-DU-7292-01
LGG(N=501)	0.28	5.3671	TCGA-S9-A6TU-01
LGG(N=501)	0.06	4.425	TCGA-DB-A75P-01
LGG(N=501)	0.22	5.9286	TCGA-FG-6691-01
LGG(N=501)	0.84	6.501	TCGA-DU-6399-01
LGG(N=501)	0.3	3.9108	TCGA-S9-A7IQ-01
LGG(N=501)	0.4	4.2119	TCGA-S9-A6WI-01
LGG(N=501)	0.18	6.7935	TCGA-DB-A64S-01
LGG(N=501)	1.2	6.5776	TCGA-FG-6692-01
LGG(N=501)	0.34	4.6753	TCGA-HW-7489-01
LGG(N=501)	0.18	4.3499	TCGA-R8-A6YH-01
LGG(N=501)	0.4	5.5952	TCGA-HT-A618-01
LGG(N=501)	0.34	6.1256	TCGA-QH-A65S-01
LGG(N=501)	0.48	6.0164	TCGA-DU-7019-01
LGG(N=501)	0.68	6.6379	TCGA-DU-A7TJ-01
LGG(N=501)	0.74	5.0184	TCGA-TM-A84H-01
LGG(N=501)	0.5	5.2604	TCGA-S9-A7R8-01
LGG(N=501)	0.42	5.2001	TCGA-S9-A7R4-01
LGG(N=501)	0.46	5.365	TCGA-S9-A7J3-01
LGG(N=501)	0.36	5.8314	TCGA-TM-A84L-01
LGG(N=501)	0.44	5.6008	TCGA-E1-A7YH-01
LGG(N=501)	1.46	5.0769	TCGA-P5-A5EV-01
LGG(N=501)	0.68	5.9846	TCGA-DU-A7TD-01
LGG(N=501)	0.4	5.0081	TCGA-HW-A5KL-01
LGG(N=501)	0.26	5.8585	TCGA-RY-A83X-01
LGG(N=501)	0.7	4.9851	TCGA-HT-7687-01
LGG(N=501)	0.2	4.9383	TCGA-WY-A85A-01
LGG(N=501)	0.92	5.6233	TCGA-DB-5281-01
LGG(N=501)	0.92	6.1512	TCGA-E1-A7YK-01
LGG(N=501)	0.72	5.9616	TCGA-DU-A5TU-01
LGG(N=501)	0.64	6.4871	TCGA-DU-A7TA-01
LGG(N=501)	0.74	6.14	TCGA-CS-5395-01
LGG(N=501)	0.44	5.3625	TCGA-TQ-A7RR-01
LGG(N=501)	0.44	5.5577	TCGA-HT-A5R5-01
LGG(N=501)	0.42	6.3604	TCGA-QH-A65V-01
LGG(N=501)	0.64	5.3049	TCGA-S9-A6WP-01
LGG(N=501)	0.32	6.4106	TCGA-S9-A6U5-01
LGG(N=501)	0.62	5.0457	TCGA-E1-A7YO-01
LGG(N=501)	0.44	5.9598	TCGA-QH-A6X8-01
LGG(N=501)	0.28	4.9393	TCGA-HT-7610-01
LGG(N=501)	0.54	5.7709	TCGA-HT-7875-01
LGG(N=501)	0.44	5.6244	TCGA-R8-A6MK-01
LGG(N=501)	0.52	5.3331	TCGA-P5-A5F0-01
LGG(N=501)	0.52	5.4954	TCGA-R8-A73M-01
LGG(N=501)	1.12	6.047	TCGA-S9-A6TS-01
LGG(N=501)	0.52	4.1219	TCGA-S9-A6TW-01
LGG(N=501)	0.52	5.6591	TCGA-E1-5303-01
LGG(N=501)	0.46	5.4074	TCGA-HT-7606-01
LGG(N=501)	0.3	6.5354	TCGA-DU-6408-01
LGG(N=501)	0.66	5.1899	TCGA-FG-5964-01
LGG(N=501)	0.36	5.9014	TCGA-DB-A64Q-01
LGG(N=501)	0.48	5.7756	TCGA-S9-A7IZ-01
LGG(N=501)	1.22	4.0985	TCGA-S9-A6WH-01
LGG(N=501)	0.24	6.1173	TCGA-HT-7602-01
LGG(N=501)	0.9	4.01	TCGA-DU-A6S8-01
LGG(N=501)	0.34	5.6491	TCGA-HT-7858-01
LGG(N=501)	1.2	6.0144	TCGA-HT-7860-01
LGG(N=501)	1.04	5.0588	TCGA-DU-7006-01
LGG(N=501)	0.3	5.696	TCGA-TQ-A7RS-01
LGG(N=501)	0.34	5.3377	TCGA-DU-7009-01
LGG(N=501)	1.62	7.5538	TCGA-DU-7010-01
LGG(N=501)	0.4	6.4029	TCGA-QH-A6X3-01
LGG(N=501)	0.6	6.2647	TCGA-DU-8164-01
LGG(N=501)	0.6	4.4135	TCGA-DU-7018-01
LGG(N=501)	0.3	4.8167	TCGA-RY-A843-01
LGG(N=501)	0.56	5.9816	TCGA-HT-7693-01
LGG(N=501)	1.12	6.8345	TCGA-FG-A6J3-01
LGG(N=501)	0.52	5.9468	TCGA-HT-8106-01
LGG(N=501)	0.28	6.0631	TCGA-HT-7472-01
LGG(N=501)	0.6	5.2377	TCGA-HT-7855-01
LGG(N=501)	0.34	5.2502	TCGA-DB-A4XG-01
LGG(N=501)	0.84	6.524	TCGA-HT-A5RC-01
LGG(N=501)	0.64	5.686	TCGA-VM-A8C8-01
LGG(N=501)	0.22	5.7372	TCGA-HT-7681-01
LGG(N=501)	0.28	4.4797	TCGA-DU-A6S2-01
LGG(N=501)	0.6	4.9108	TCGA-DU-7309-01
LGG(N=501)	0.66	4.2181	TCGA-DB-A4XH-01
LGG(N=501)	0.26	5.2265	TCGA-HT-7485-01
LGG(N=501)	0.6	6.496	TCGA-VW-A7QS-01
LGG(N=501)	0.22	5.1643	TCGA-VV-A86M-01
LGG(N=501)	0.68	5.7942	TCGA-E1-A7YV-01
LGG(N=501)	0.26	5.7383	TCGA-HT-7468-01
LGG(N=501)	0.64	6.0862	TCGA-HT-7677-01
LGG(N=501)	0.82	6.4991	TCGA-DU-A5TY-01
LGG(N=501)	0.62	5.4159	TCGA-HT-8109-01
LGG(N=501)	0.46	5.8458	TCGA-HT-7479-01
LGG(N=501)	0.7	5.9096	TCGA-DB-5275-01
LGG(N=501)	0.62	4.6439	TCGA-TM-A7C4-01
LGG(N=501)	0.76	6.4469	TCGA-DH-A7UU-01
LGG(N=501)	0.28	5.8443	TCGA-HT-A4DV-01
LGG(N=501)	0.48	6.9204	TCGA-FG-8186-01
LGG(N=501)	0.28	5.6118	TCGA-FG-A4MT-01
LGG(N=501)	0.5	6.3854	TCGA-E1-5305-01
LGG(N=501)	0.38	4.8465	TCGA-CS-5393-01
LGG(N=501)	0.36	6.8221	TCGA-DU-6395-01
LGG(N=501)	1.12	5.2525	TCGA-DB-A64X-01
LGG(N=501)	0.88	5.5659	TCGA-S9-A7IS-01
LGG(N=501)	4.28	4.6776	TCGA-HT-7856-01
LGG(N=501)	0.18	5.9846	TCGA-QH-A6XA-01
LGG(N=501)	0.44	4.0127	TCGA-P5-A77W-01
LGG(N=501)	0.42	6.2836	TCGA-CS-4942-01
LGG(N=501)	0.9	5.8189	TCGA-CS-6186-01
LGG(N=501)	0.48	5.5823	TCGA-DU-7008-01
LGG(N=501)	1.24	4.4823	TCGA-HT-7688-01
LGG(N=501)	0.3	5.1002	TCGA-DU-A7T8-01
LGG(N=501)	0.5	4.9284	TCGA-DU-A6S3-01
LGG(N=501)	0.18	5.9867	TCGA-DB-A64U-01
LGG(N=501)	0.74	6.3454	TCGA-HT-A61C-01
LGG(N=501)	0.36	6.0507	TCGA-TQ-A7RF-01
LGG(N=501)	0.38	5.4732	TCGA-F6-A8O3-01
LGG(N=501)	0.38	5.9343	TCGA-R8-A6ML-01
LGG(N=501)	0.84	6.9053	TCGA-DU-A5TT-01
LGG(N=501)	0.34	5.5543	TCGA-QH-A870-01
LGG(N=501)	0.32	6.1815	TCGA-DB-A75O-01
LGG(N=501)	0.24	6.7083	TCGA-HT-8111-01
LGG(N=501)	1.02	4.6764	TCGA-S9-A7QZ-01
LGG(N=501)	0.28	6.7229	TCGA-DB-5273-01
LGG(N=501)	0.72	5.6496	TCGA-HT-7470-01
LGG(N=501)	0.58	6.4428	TCGA-FG-A4MY-01
LGG(N=501)	0.28	5.1473	TCGA-HT-8108-01
LGG(N=501)	0.44	5.5574	TCGA-DB-A4XE-01
LGG(N=501)	0.6	5.3716	TCGA-HT-A4DS-01
LGG(N=501)	0.62	5.7167	TCGA-DU-8158-01
LGG(N=501)	0.32	5.1461	TCGA-HT-7474-01
LGG(N=501)	0.52	5.4229	TCGA-DH-5143-01
LGG(N=501)	0.68	4.7991	TCGA-TQ-A7RJ-01
LGG(N=501)	0.66	5.1293	TCGA-S9-A7QY-01
LGG(N=501)	0.22	6.2375	TCGA-DB-A4XA-01
LGG(N=501)	0.42	5.405	TCGA-P5-A731-01
LGG(N=501)	1.12	5.9416	TCGA-E1-A7YE-01
LGG(N=501)	0.56	6.0779	TCGA-FG-A710-01
LGG(N=501)	0.22	4.2427	TCGA-HT-8010-01
LGG(N=501)	0.4	5.3862	TCGA-DU-7299-01
LGG(N=501)	0.34	5.5088	TCGA-DB-5270-01
LGG(N=501)	0.16	6.3823	TCGA-KT-A74X-01
LGG(N=501)	0.6	5.3118	TCGA-DB-A75L-01
LGG(N=501)	0.34	4.916	TCGA-HT-A616-01
LGG(N=501)	0.56	6.0999	TCGA-HT-A74K-01
LGG(N=501)	0.56	4.1078	TCGA-WY-A85C-01
LGG(N=501)	0.46	5.8948	TCGA-FG-8188-01
LGG(N=501)	0.44	6.1605	TCGA-DU-A6S7-01
LGG(N=501)	0.34	5.7021	TCGA-DU-7294-01
LGG(N=501)	0.66	4.7458	TCGA-DB-5274-01
LGG(N=501)	0.72	5.4213	TCGA-HT-7604-01
LGG(N=501)	0.36	6.36	TCGA-TM-A84F-01
LGG(N=501)	0.34	5.1859	TCGA-DB-A64O-01
LGG(N=501)	0.62	4.9598	TCGA-HT-7884-01
LGG(N=501)	0.18	5.5525	TCGA-S9-A6WE-01
LGG(N=501)	0.3	5.5973	TCGA-QH-A6CY-01
LGG(N=501)	1.06	6.1408	TCGA-S9-A6WM-01
LGG(N=501)	0.72	5.6499	TCGA-HT-A5RA-01
LGG(N=501)	0.82	6.2806	TCGA-QH-A6CV-01
LGG(N=501)	0.2	6.3613	TCGA-VM-A8CE-01
LGG(N=501)	1.18	5.9151	TCGA-DU-5852-01
LGG(N=501)	0.94	4.9672	TCGA-P5-A72U-01
LGG(N=501)	0.58	6.19	TCGA-DB-A75K-01
LGG(N=501)	0.66	3.7815	TCGA-DU-6410-01
LGG(N=501)	0.56	5.7032	TCGA-QH-A65Z-01
LGG(N=501)	0.52	4.9379	TCGA-S9-A7IY-01
LGG(N=501)	0.26	5.6326	TCGA-P5-A781-01
LGG(N=501)	0.52	5.8553	TCGA-TM-A84G-01
LGG(N=501)	0.68	5.6142	TCGA-HW-A5KK-01
LGG(N=501)	0.3	5.2773	TCGA-E1-5311-01
LGG(N=501)	0.3	6.4814	TCGA-FG-7634-01
LGG(N=501)	0.7	5.2028	TCGA-DU-5855-01
LGG(N=501)	0.66	7.0077	TCGA-DU-6396-01
LGG(N=501)	0.82	5.0122	TCGA-FG-7643-01
LGG(N=501)	0.28	6.2965	TCGA-TM-A84C-01
LGG(N=501)	1.04	5.1993	TCGA-WY-A85E-01
LGG(N=501)	0.62	6.1613	TCGA-DU-7298-01
LGG(N=501)	0.42	5.5401	TCGA-TM-A84T-01
LGG(N=501)	0.52	4.9388	TCGA-FG-7637-01
LGG(N=501)	0.56	4.3039	TCGA-HT-A5R9-01
LGG(N=501)	0.56	5.4715	TCGA-HT-A614-01
LGG(N=501)	0.56	4.7576	TCGA-QH-A65R-01
LGG(N=501)	0.66	6.0215	TCGA-FG-A60J-01
LGG(N=501)	0.08	3.2632	TCGA-FG-8189-01
LGG(N=501)	0.04	3.6589	TCGA-P5-A5EY-01
LGG(N=501)	0.76	6.2636	TCGA-HT-7882-01
LGG(N=501)	0.92	5.7079	TCGA-HT-8011-01
LGG(N=501)	0.5	6.5149	TCGA-DU-6394-01
LGG(N=501)	0.5	4.862	TCGA-WY-A859-01
LGG(N=501)	0.22	5.511	TCGA-WY-A85B-01
LGG(N=501)	0.42	5.347	TCGA-S9-A6UB-01
LGG(N=501)	0.6	4.6364	TCGA-S9-A6U6-01
LGG(N=501)	0.82	4.1327	TCGA-DU-8168-01
LGG(N=501)	0.6	5.5072	TCGA-DU-7290-01
LGG(N=501)	0.36	5.916	TCGA-DU-6407-01
LGG(N=501)	0.38	6.6616	TCGA-HT-7601-01
LGG(N=501)	0.98	5.1019	TCGA-DU-6403-01
LGG(N=501)	0.28	5.6147	TCGA-DB-A64R-01
LGG(N=501)	0.58	5.6848	TCGA-E1-A7YQ-01
LGG(N=501)	0.94	6.7524	TCGA-DU-6405-01
LGG(N=501)	0.3	4.8334	TCGA-HW-7487-01
LGG(N=501)	0.68	5.6614	TCGA-S9-A7R2-01
LGG(N=501)	0.38	6.0159	TCGA-S9-A7J1-01
LGG(N=501)	0.18	5.4002	TCGA-P5-A72X-01
LGG(N=501)	0.62	6.1801	TCGA-E1-A7YJ-01
LGG(N=501)	0.42	6.838	TCGA-HT-7690-01
LGG(N=501)	0.64	4.4667	TCGA-HT-8105-01
LGG(N=501)	0.14	3.5718	TCGA-E1-A7YY-01
LGG(N=501)	0.88	4.4115	TCGA-HT-A619-01
LGG(N=501)	0.8	5.1031	TCGA-DU-6400-01
LGG(N=501)	0.36	5.3056	TCGA-P5-A737-01
LGG(N=501)	0.64	6.5962	TCGA-RY-A83Y-01
LGG(N=501)	8.14	5.625	TCGA-HT-8564-01
LGG(N=501)	0.32	6.094	TCGA-HT-7686-01
LGG(N=501)	0.68	5.7827	TCGA-E1-A7YM-01
LGG(N=501)	0.32	6.3861	TCGA-DH-A66F-01
LGG(N=501)	0.74	4.5148	TCGA-CS-5390-01
LGG(N=501)	0.68	5.7225	TCGA-S9-A6UA-01
LGG(N=501)	0.46	6.3944	TCGA-FG-A87N-01
LGG(N=501)	0.58	6.2356	TCGA-VV-A829-01
LGG(N=501)	0.74	6.6013	TCGA-DH-A66B-01
LGG(N=501)	0.44	5.5327	TCGA-HT-A5R7-01
LGG(N=501)	0.46	6.8078	TCGA-CS-5394-01
LGG(N=501)	0.8	6.2108	TCGA-DH-A66D-01
LGG(N=501)	0.26	5.2281	TCGA-HT-7877-01
LGG(N=501)	0.44	5.8094	TCGA-DU-6542-01
LGG(N=501)	0.32	5.3636	TCGA-QH-A6CS-01
LGG(N=501)	0.42	5.6551	TCGA-E1-A7YU-01
LGG(N=501)	0.46	5.288	TCGA-W9-A837-01
LGG(N=501)	0.72	6.598	TCGA-IK-7675-01
LGG(N=501)	1	5.7939	TCGA-DU-7306-01
LGG(N=501)	0.8	4.5066	TCGA-QH-A6X9-01
LGG(N=501)	0.66	6.913	TCGA-S9-A6U0-01
LGG(N=501)	0.52	6.6707	TCGA-HT-7611-01
LGG(N=501)	0.34	5.1716	TCGA-S9-A6TY-01
LGG(N=501)	0.58	6.6841	TCGA-DU-A7TB-01
LGG(N=501)	0.9	5.1177	TCGA-IK-8125-01
LGG(N=501)	0.68	4.7656	TCGA-WH-A86K-01
LGG(N=501)	0.42	6.5981	TCGA-DH-5141-01
LGG(N=501)	0.44	6.2325	TCGA-FG-A60L-01
LGG(N=501)	0.36	5.8642	TCGA-DB-5280-01
LGG(N=501)	0.52	5.1591	TCGA-S9-A7IX-01
LGG(N=501)	0.7	6.0892	TCGA-FG-5965-01
LGG(N=501)	0.02	1.7446	TCGA-P5-A5F6-01
LGG(N=501)	0.66	5.752	TCGA-DU-7007-01
LGG(N=501)	0.68	5.689	TCGA-HW-7490-01
LGG(N=501)	0.6	7.136	TCGA-CS-6188-01
LGG(N=501)	0.34	5.191	TCGA-CS-6668-01
LGG(N=501)	1.16	6.3334	TCGA-DU-8165-01
LGG(N=501)	0.4	5.608	TCGA-HT-7692-01
LGG(N=501)	1.2	7.2488	TCGA-TQ-A7RM-01
LGG(N=501)	0.7	5.1461	TCGA-DU-8161-01
LGG(N=501)	0.56	5.6059	TCGA-P5-A736-01
LGG(N=501)	0.42	4.9663	TCGA-DU-6401-01
LGG(N=501)	0.86	5.8997	TCGA-HT-A74H-01
LGG(N=501)	0.4	5.7994	TCGA-TQ-A7RV-01
LGG(N=501)	0.22	6.6307	TCGA-HT-7483-01
LGG(N=501)	0.3	5.9596	TCGA-HT-7620-01
LGG(N=501)	0.44	5.9411	TCGA-HT-7480-01
LGG(N=501)	0.74	5.5123	TCGA-S9-A7J0-01
LGG(N=501)	0.5	6.5494	TCGA-TM-A84Q-01
LGG(N=501)	0.28	5.0845	TCGA-RY-A847-01
LGG(N=501)	0.44	5.3281	TCGA-TQ-A7RQ-01
LGG(N=501)	0.7	5.4932	TCGA-TQ-A7RW-01
LGG(N=501)	0.36	5.5503	TCGA-FG-8191-01
LGG(N=501)	0.34	5.497	TCGA-E1-A7YW-01
LGG(N=501)	0.12	5.8914	TCGA-DB-5278-01
LGG(N=501)	0.96	5.5577	TCGA-E1-A7YS-01
LGG(N=501)	0.26	5.6514	TCGA-HT-7695-01
LGG(N=501)	0.9	6.8908	TCGA-DU-7012-01
LGG(N=501)	0.26	6.442	TCGA-HT-7879-01
LGG(N=501)	0.42	4.7603	TCGA-DU-A7TC-01
LGG(N=501)	0.02	4.6588	TCGA-HT-7680-01
LGG(N=501)	0.44	5.4377	TCGA-DB-A4X9-01
LGG(N=501)	0.54	5.6329	TCGA-TQ-A7RI-01
LGG(N=501)	0.62	5.5336	TCGA-TM-A7CA-01
LGG(N=501)	0.36	6.1693	TCGA-QH-A86X-01
LGG(N=501)	0.72	5.5793	TCGA-DU-A76R-01
LGG(N=501)	0.58	5.1571	TCGA-DH-5144-01
LGG(N=501)	0.54	5.7099	TCGA-E1-A7Z2-01
LGG(N=501)	0.54	6.2124	TCGA-DU-A5TP-01
LGG(N=501)	0.26	5.6691	TCGA-FG-8187-01
LGG(N=501)	0.6	3.2572	TCGA-E1-5304-01
LGG(N=501)	0.42	5.5389	TCGA-CS-4943-01
LGG(N=501)	0.4	4.8954	TCGA-DH-5140-01
LGG(N=501)	0.66	4.5748	TCGA-TM-A7CF-01
LGG(N=501)	0.6	5.9791	TCGA-DH-A7US-01
LGG(N=501)	0.66	7.3143	TCGA-HT-A61B-01
LGG(N=501)	0.3	4.4283	TCGA-E1-A7Z6-01
LGG(N=501)	0.26	4.5736	TCGA-HT-7857-01
LGG(N=501)	0.66	5.8824	TCGA-E1-5319-01
LGG(N=501)	0.66	5.7929	TCGA-DU-A5TS-01
LGG(N=501)	192.7	5.7154	TCGA-DU-6392-01
LGG(N=501)	0.3	5.9267	TCGA-QH-A6CU-01
LGG(N=501)	0.2	5.7843	TCGA-DU-6404-01
LGG(N=501)	0.8	6.009	TCGA-VW-A8FI-01
LGG(N=501)	0.24	5.7447	TCGA-HT-A74L-01
LGG(N=501)	0.44	5.9944	TCGA-P5-A5EU-01
LGG(N=501)	0.68	5.3775	TCGA-P5-A5EZ-01
LGG(N=501)	1.12	7.5984	TCGA-S9-A89Z-01
LGG(N=501)	0.48	4.8939	TCGA-S9-A6TZ-01
LGG(N=501)	0.54	6.1773	TCGA-FG-5963-01
LGG(N=501)	0.14	4.439	TCGA-HT-A61A-01
LGG(N=501)	0.78	5.4206	TCGA-S9-A89V-01
LGG(N=501)	0.72	4.4196	TCGA-DB-A64W-01
LGG(N=501)	0.46	5.6335	TCGA-FG-A4MX-01
LGG(N=501)	0.5	4.2661	TCGA-P5-A72Z-01
LGG(N=501)	0.36	6.0728	TCGA-HT-8114-01
LGG(N=501)	0.18	5.6256	TCGA-HT-7881-01
LGG(N=501)	0.36	4.9041	TCGA-CS-4944-01
LGG(N=501)	0.46	5.9148	TCGA-S9-A7QX-01
LGG(N=501)	0.2	4.1169	TCGA-DU-A7TG-01
LGG(N=501)	0.7	5.2487	TCGA-DU-5874-01
LGG(N=501)	0.66	4.9635	TCGA-TQ-A8XE-01
LGG(N=501)	0.82	5.447	TCGA-DU-7300-01
LGG(N=501)	0.62	4.7421	TCGA-HT-7694-01
LGG(N=501)	0.24	6.0025	TCGA-HT-7471-01
LGG(N=501)	0.58	5.6517	TCGA-DB-A4XD-01
LGG(N=501)	0.44	5.6747	TCGA-TQ-A7RK-01
LGG(N=501)	0.86	4.0445	TCGA-HT-7475-01
LGG(N=501)	0.3	6.381	TCGA-TQ-A7RO-01
LGG(N=501)	0.48	6.0014	TCGA-HT-7902-01
LGG(N=501)	0.66	5.0943	TCGA-FG-A711-01
LGG(N=501)	0.28	6.3246	TCGA-DB-5276-01
LGG(N=501)	0.42	7.3038	TCGA-P5-A730-01
LGG(N=501)	0.92	5.1926	TCGA-E1-A7YD-01
LGG(N=501)	0.38	6.8508	TCGA-HT-A74O-01
LGG(N=501)	0.04	4.3349	TCGA-HT-8015-01
LGG(N=501)	0.42	5.406	TCGA-HT-A74J-01
LGG(N=501)	0.98	6.4004	TCGA-DH-A669-01
LGG(N=501)	0.34	5.3858	TCGA-HT-A617-01
LGG(N=501)	0.5	5.6433	TCGA-HT-7605-01
LGG(N=501)	0.54	5.6393	TCGA-S9-A6WO-01
LGG(N=501)	0.58	6.3939	TCGA-QH-A6CX-01
LGG(N=501)	0.58	4.0807	TCGA-P5-A5F4-01
LGG(N=501)	0.88	6.3237	TCGA-DU-A76K-01
LGG(N=501)	0.12	5.8773	TCGA-VM-A8CH-01
LGG(N=501)	0.44	6.3331	TCGA-HT-7609-01
LGG(N=501)	0.38	5.8138	TCGA-QH-A6X4-01
LGG(N=501)	0.56	5.1248	TCGA-DH-A7UV-01
LGG(N=501)	1.12	6.6414	TCGA-TM-A7C3-01
LGG(N=501)	0.32	5.9305	TCGA-S9-A6WG-01
LGG(N=501)	0.54	4.9937	TCGA-FG-6690-01
LGG(N=501)	0.9	5.6963	TCGA-DU-8167-01
LGG(N=501)	0.46	6.1975	TCGA-QH-A65X-01
LGG(N=501)	0.7	5.2634	TCGA-P5-A780-01
LGG(N=501)	0.56	6.1745	TCGA-E1-5302-01
LGG(N=501)	0.62	3.8136	TCGA-HW-A5KJ-01
LGG(N=501)	0.58	5.7895	TCGA-R8-A6MO-01
LGG(N=501)	0.74	5.0833	TCGA-FG-7636-01
LGG(N=501)	0.34	5.623	TCGA-CS-6290-01
LGG(N=501)	0.66	6.7693	TCGA-DU-5847-01
LGG(N=501)	0.14	6.8563	TCGA-DU-6406-01
LGG(N=501)	0.5	5.2969	TCGA-TM-A84B-01
CESC(N=286)	0.36	3.6312	TCGA-EK-A2RE-01
CESC(N=286)	0.52	2.8442	TCGA-IR-A3L7-01
CESC(N=286)	1.06	3.2158	TCGA-Q1-A73Q-01
CESC(N=286)	1.68	4.576	TCGA-C5-A1MF-01
CESC(N=286)	0.66	4.0541	TCGA-EX-A3L1-01
CESC(N=286)	1.36	3.5374	TCGA-JW-A5VI-01
CESC(N=286)	1.3	2.7951	TCGA-EA-A1QT-01
CESC(N=286)	4.54	2.1013	TCGA-UC-A7PG-01
CESC(N=286)	1.92	3.483	TCGA-EA-A97N-01
CESC(N=286)	1.74	4.6124	TCGA-EA-A3QD-01
CESC(N=286)	1.08	3.2343	TCGA-C5-A1ME-01
CESC(N=286)	1.82	4.1053	TCGA-C5-A8YR-01
CESC(N=286)	3.72	2.828	TCGA-FU-A40J-01
CESC(N=286)	2.26	1.8363	TCGA-VS-A9V5-01
CESC(N=286)	2.78	4.1027	TCGA-MY-A913-01
CESC(N=286)	0.82	1.6785	TCGA-VS-A8Q9-01
CESC(N=286)	1.24	3.3321	TCGA-DS-A0VL-01
CESC(N=286)	1.14	1.3167	TCGA-VS-A9UU-01
CESC(N=286)	0.92	3.055	TCGA-ZJ-AAXN-01
CESC(N=286)	7.64	3.834	TCGA-VS-A9U6-01
CESC(N=286)	3.48	4.3758	TCGA-C5-A2LX-01
CESC(N=286)	1.2	3.4371	TCGA-C5-A1M8-01
CESC(N=286)	1.12	4.4919	TCGA-C5-A7CJ-01
CESC(N=286)	1.24	3.5706	TCGA-GH-A9DA-01
CESC(N=286)	0.98	3.6939	TCGA-EA-A5O9-01
CESC(N=286)	4.22	3.9506	TCGA-Q1-A73P-01
CESC(N=286)	3.4	1.8524	TCGA-C5-A8XK-01
CESC(N=286)	0.96	2.5061	TCGA-C5-A907-01
CESC(N=286)	2.9	4.2788	TCGA-VS-A9UD-01
CESC(N=286)	0.26	1.7744	TCGA-C5-A7CM-01
CESC(N=286)	0.78	3.2973	TCGA-VS-A9V2-01
CESC(N=286)	0.74	2.8877	TCGA-VS-A94Y-01
CESC(N=286)	1.62	4.096	TCGA-C5-A8ZZ-01
CESC(N=286)	6.54	2.3135	TCGA-VS-A9UJ-01
CESC(N=286)	1.1	0.6517	TCGA-ZJ-AAXI-01
CESC(N=286)	2.96	2.7029	TCGA-Q1-A6DT-01
CESC(N=286)	0.42	3.5022	TCGA-VS-A9UQ-01
CESC(N=286)	0.64	2.5313	TCGA-VS-A8EG-01
CESC(N=286)	1.02	4.3342	TCGA-EX-A69L-01
CESC(N=286)	23.66	3.2944	TCGA-Q1-A73O-01
CESC(N=286)	2.5	2.6464	TCGA-VS-A8QC-01
CESC(N=286)	0.96	3.5682	TCGA-EA-A5ZE-01
CESC(N=286)	1.26	5.3194	TCGA-ZJ-A8QO-01
CESC(N=286)	0.9	3.1179	TCGA-JX-A5QV-01
CESC(N=286)	1.28	3.8541	TCGA-EK-A2GZ-01
CESC(N=286)	0.96	4.5802	TCGA-EK-A2R9-01
CESC(N=286)	6.66	4.3807	TCGA-IR-A3LL-01
CESC(N=286)	1.2	3.2929	TCGA-C5-A1M5-01
CESC(N=286)	0.98	3.5436	TCGA-C5-A7X8-01
CESC(N=286)	12.84	3.3675	TCGA-EA-A3HS-01
CESC(N=286)	13.36	4.6159	TCGA-IR-A3LH-01
CESC(N=286)	0.86	2.3366	TCGA-C5-A1M9-01
CESC(N=286)	1.42	3.1637	TCGA-DG-A2KJ-01
CESC(N=286)	1.12	4.6554	TCGA-Q1-A5R3-01
CESC(N=286)	1.4	3.2781	TCGA-HG-A2PA-01
CESC(N=286)	2.9	5.2773	TCGA-VS-A9V3-01
CESC(N=286)	3.44	5.0939	TCGA-VS-A9UH-01
CESC(N=286)	0.96	3.6827	TCGA-JX-A3PZ-01
CESC(N=286)	0.8	5.7252	TCGA-C5-A1MP-01
CESC(N=286)	1.04	4.0127	TCGA-MU-A5YI-01
CESC(N=286)	2.92	6.3167	TCGA-VS-A8QA-01
CESC(N=286)	1.68	2.4753	TCGA-FU-A5XV-01
CESC(N=286)	0.8	2.6325	TCGA-EX-A8YF-01
CESC(N=286)	2.22	4.6271	TCGA-ZJ-A8QR-01
CESC(N=286)	0.96	2.8422	TCGA-IR-A3LB-01
CESC(N=286)	1.5	2.4035	TCGA-EK-A2PI-01
CESC(N=286)	0.92	2.96	TCGA-HM-A6W2-01
CESC(N=286)	2	3.2587	TCGA-IR-A3LF-01
CESC(N=286)	2	3.9012	TCGA-VS-A8QF-01
CESC(N=286)	1.64	4.2855	TCGA-VS-AA62-01
CESC(N=286)	3	2.6185	TCGA-C5-A7UE-01
CESC(N=286)	1.7	3.0944	TCGA-DS-A5RQ-01
CESC(N=286)	1.22	3.1733	TCGA-BI-A20A-01
CESC(N=286)	18.68	4.3834	TCGA-EA-A3HU-01
CESC(N=286)	1.48	5.4094	TCGA-EK-A2RM-01
CESC(N=286)	5.66	5.5705	TCGA-DG-A2KK-01
CESC(N=286)	0.96	4.5123	TCGA-C5-A1MI-01
CESC(N=286)	1.7	1.9638	TCGA-JW-A852-01
CESC(N=286)	3.72	2.6556	TCGA-EK-A2RA-01
CESC(N=286)	1.94	2.0147	TCGA-EK-A2RB-01
CESC(N=286)	1.58	4.5522	TCGA-C5-A1MJ-01
CESC(N=286)	1.28	2.4171	TCGA-C5-A1BE-01
CESC(N=286)	2.74	3.1765	TCGA-ZJ-AAXT-01
CESC(N=286)	2.82	3.2856	TCGA-LP-A7HU-01
CESC(N=286)	196.12	3.1426	TCGA-2W-A8YY-01
CESC(N=286)	1.08	4.0118	TCGA-EA-A411-01
CESC(N=286)	2.68	4.0558	TCGA-C5-A1MN-01
CESC(N=286)	1.12	4.1466	TCGA-C5-A2M2-01
CESC(N=286)	0.44	4.1498	TCGA-EK-A2PK-01
CESC(N=286)	27.84	3.9552	TCGA-EA-A410-01
CESC(N=286)	2.02	3.8147	TCGA-VS-A952-01
CESC(N=286)	2.16	4.3399	TCGA-EK-A2IP-01
CESC(N=286)	9.44	0.3346	TCGA-EK-A2PG-01
CESC(N=286)	1.4	3.7324	TCGA-FU-A3YQ-01
CESC(N=286)	23.8	3.906	TCGA-DS-A1OB-01
CESC(N=286)	4.38	5.5367	TCGA-VS-A959-01
CESC(N=286)	2.4	4.9084	TCGA-EK-A2R7-01
CESC(N=286)	3.76	2.5188	TCGA-JW-A5VJ-01
CESC(N=286)	3.96	2.9319	TCGA-C5-A7UH-01
CESC(N=286)	2.92	3.6136	TCGA-MA-AA3Z-01
CESC(N=286)	1.74	5.0696	TCGA-VS-A9UR-01
CESC(N=286)	1	1.595	TCGA-EK-A3GN-01
CESC(N=286)	0.68	3.66	TCGA-DS-A3LQ-01
CESC(N=286)	6.48	2.3019	TCGA-ZJ-AAXU-01
CESC(N=286)	2	4.1002	TCGA-VS-A9UY-01
CESC(N=286)	1.08	2.5338	TCGA-ZJ-AAXA-01
CESC(N=286)	2.4	3.0181	TCGA-EK-A2RO-01
CESC(N=286)	5.04	3.4856	TCGA-DS-A0VM-01
CESC(N=286)	0.78	2.6464	TCGA-EX-A1H5-01
CESC(N=286)	0.92	2.609	TCGA-FU-A3EO-01
CESC(N=286)	4	2.183	TCGA-EK-A2RK-01
CESC(N=286)	3.84	3.4945	TCGA-C5-A1BL-01
CESC(N=286)	0.38	1.4704	TCGA-Q1-A73S-01
CESC(N=286)	2.42	4.8992	TCGA-PN-A8MA-01
CESC(N=286)	0.82	5.4555	TCGA-DS-A7WF-01
CESC(N=286)	1.3	4.2412	TCGA-C5-A7X3-01
CESC(N=286)	0.98	4.3938	TCGA-HM-A3JK-01
CESC(N=286)	1.6	0.9343	TCGA-ZJ-AAXJ-01
CESC(N=286)	2.66	2.3366	TCGA-VS-A9V1-01
CESC(N=286)	37.44	2.6232	TCGA-FU-A3HZ-01
CESC(N=286)	1.06	3.4778	TCGA-EA-A78R-01
CESC(N=286)	0.7	3.7105	TCGA-JW-A5VG-01
CESC(N=286)	1.42	1.4704	TCGA-VS-A9UV-01
CESC(N=286)	0.08	5.4443	TCGA-C5-A8YT-01
CESC(N=286)	1.02	4.4784	TCGA-ZX-AA5X-01
CESC(N=286)	13.28	4.404	TCGA-VS-A958-01
CESC(N=286)	5.64	5.3223	TCGA-VS-A8EL-01
CESC(N=286)	1.86	2.5996	TCGA-ZJ-AB0I-01
CESC(N=286)	1.78	2.9167	TCGA-VS-A950-01
CESC(N=286)	22.44	2.685	TCGA-IR-A3LK-01
CESC(N=286)	17.38	4.0357	TCGA-DS-A1OC-01
CESC(N=286)	1.22	3.8944	TCGA-MA-AA3W-01
CESC(N=286)	2.14	5.2223	TCGA-VS-A9UL-01
CESC(N=286)	0.9	1.8201	TCGA-VS-A9UO-01
CESC(N=286)	4.98	3.8866	TCGA-C5-A8XJ-01
CESC(N=286)	2.08	2.7183	TCGA-C5-A7CL-01
CESC(N=286)	1.88	4.4236	TCGA-FU-A3NI-01
CESC(N=286)	1.78	5.1591	TCGA-EA-A439-01
CESC(N=286)	0.88	3.793	TCGA-VS-A9V0-01
CESC(N=286)	21.02	4.1036	TCGA-EK-A3GK-01
CESC(N=286)	1.08	4.9146	TCGA-C5-A7CG-01
CESC(N=286)	2	4.2548	TCGA-C5-A1BI-01
CESC(N=286)	1.2	4.0207	TCGA-HM-A3JJ-01
CESC(N=286)	2	3.2065	TCGA-C5-A7UI-01
CESC(N=286)	1.48	2.1766	TCGA-ZJ-AAXD-01
CESC(N=286)	5.06	3.1637	TCGA-EK-A2R8-01
CESC(N=286)	3.26	4.554	TCGA-VS-A9UP-01
CESC(N=286)	1.24	4.3227	TCGA-C5-A1BF-01
CESC(N=286)	0.9	2.9655	TCGA-EX-A69M-01
CESC(N=286)	0.42	3.623	TCGA-EA-A5ZD-01
CESC(N=286)	11.9	3.1409	TCGA-JX-A3Q0-01
CESC(N=286)	2.04	4.8881	TCGA-BI-A0VS-01
CESC(N=286)	2.64	4.468	TCGA-VS-A8EJ-01
CESC(N=286)	1.2	1.7273	TCGA-DR-A0ZL-01
CESC(N=286)	8.46	2.5487	TCGA-MA-AA41-01
CESC(N=286)	1.58	4.1859	TCGA-EA-A3HQ-01
CESC(N=286)	3.72	1.8722	TCGA-LP-A5U2-01
CESC(N=286)	3.32	4.8197	TCGA-EA-A43B-01
CESC(N=286)	6.12	5.0339	TCGA-IR-A3LI-01
CESC(N=286)	2.26	3.2752	TCGA-VS-A8EI-01
CESC(N=286)	2.32	3.8739	TCGA-EA-A3Y4-01
CESC(N=286)	7.02	3.8925	TCGA-UC-A7PF-01
CESC(N=286)	1.86	5.0824	TCGA-VS-A9UB-01
CESC(N=286)	1.02	4.8177	TCGA-UC-A7PI-01
CESC(N=286)	2.96	4.2862	TCGA-DG-A2KL-01
CESC(N=286)	1.8	1.4065	TCGA-JW-AAVH-01
CESC(N=286)	1.1	4.0375	TCGA-Q1-A5R1-01
CESC(N=286)	3.16	1.5465	TCGA-EK-A2PL-01
CESC(N=286)	1.72	2.9802	TCGA-Q1-A6DW-01
CESC(N=286)	1.68	4.3758	TCGA-C5-A2M1-01
CESC(N=286)	1.84	5.4919	TCGA-R2-A69V-01
CESC(N=286)	1.22	6.2563	TCGA-EA-A5ZF-01
CESC(N=286)	2.9	4.2274	TCGA-FU-A23L-01
CESC(N=286)	7.7	3.8013	TCGA-DS-A1OA-01
CESC(N=286)	0.54	4.7682	TCGA-EK-A2H1-01
CESC(N=286)	0.78	3.5022	TCGA-LP-A4AU-01
CESC(N=286)	2.64	5.4932	TCGA-VS-A9U7-01
CESC(N=286)	0.8	4.7225	TCGA-C5-A2LS-01
CESC(N=286)	2.72	4.0046	TCGA-MA-AA3Y-01
CESC(N=286)	3.18	5.3256	TCGA-DG-A2KM-01
CESC(N=286)	0.74	2.8602	TCGA-C5-A3HF-01
CESC(N=286)	0.62	4.0269	TCGA-C5-A2LT-01
CESC(N=286)	2.92	3.4543	TCGA-C5-A1BK-01
CESC(N=286)	0.64	3.7571	TCGA-UC-A7PD-01
CESC(N=286)	2.86	4.3534	TCGA-VS-A9UZ-01
CESC(N=286)	11.84	3.9137	TCGA-DS-A1OD-01
CESC(N=286)	4.7	3.483	TCGA-C5-A8XH-01
CESC(N=286)	3.02	3.5669	TCGA-EK-A2RC-01
CESC(N=286)	1.1	4.9805	TCGA-JX-A3Q8-01
CESC(N=286)	33.68	6.8146	TCGA-JW-A5VL-01
CESC(N=286)	0.58	4.1748	TCGA-DS-A7WI-01
CESC(N=286)	6.22	2.2842	TCGA-VS-A953-01
CESC(N=286)	1.22	3.5535	TCGA-VS-A957-01
CESC(N=286)	1.36	3.0217	TCGA-JW-A5VH-01
CESC(N=286)	1.18	2.7073	TCGA-EA-A3HR-01
CESC(N=286)	1.08	3.8778	TCGA-EA-A3QE-01
CESC(N=286)	1.76	2.5536	TCGA-WL-A834-01
CESC(N=286)	1.5	4.3169	TCGA-C5-A901-01
CESC(N=286)	0.8	3.6497	TCGA-JW-A69B-01
CESC(N=286)	3.14	2.9262	TCGA-FU-A3HY-01
CESC(N=286)	2.48	6.0235	TCGA-C5-A1M6-01
CESC(N=286)	2.04	1.3454	TCGA-VS-A9V4-01
CESC(N=286)	1.36	2.7551	TCGA-VS-A8Q8-01
CESC(N=286)	2.34	4.497	TCGA-DS-A0VN-01
CESC(N=286)	1.56	3.8973	TCGA-MU-A8JM-01
CESC(N=286)	1.64	4.7735	TCGA-C5-A2LY-01
CESC(N=286)	1.76	5.8792	TCGA-FU-A23K-01
CESC(N=286)	1.1	4.773	TCGA-EA-A6QX-01
CESC(N=286)	1.12	4.2818	TCGA-C5-A7CH-01
CESC(N=286)	2.82	1.9111	TCGA-EK-A2RN-01
CESC(N=286)	6.72	4.2951	TCGA-EK-A2RJ-01
CESC(N=286)	2.38	4.6124	TCGA-C5-A1BM-01
CESC(N=286)	0.78	5.3452	TCGA-Q1-A73R-01
CESC(N=286)	1.82	3.8601	TCGA-DS-A7WH-01
CESC(N=286)	0.98	4.3104	TCGA-ZJ-AAX4-01
CESC(N=286)	2.38	4.1417	TCGA-C5-A7CK-01
CESC(N=286)	3.68	3.7324	TCGA-VS-A8EK-01
CESC(N=286)	1.08	4.4047	TCGA-EA-A1QS-01
CESC(N=286)	1.32	3.7867	TCGA-FU-A3WB-01
CESC(N=286)	1.06	2.5288	TCGA-FU-A3TQ-01
CESC(N=286)	0.96	3.7443	TCGA-C5-A8XI-01
CESC(N=286)	1.22	1.6327	TCGA-C5-A1BN-01
CESC(N=286)	17.48	4.222	TCGA-IR-A3LA-01
CESC(N=286)	4.84	3.6172	TCGA-VS-A94X-01
CESC(N=286)	8.84	4.523	TCGA-MA-AA42-01
CESC(N=286)	2.94	2.5263	TCGA-C5-A8YQ-01
CESC(N=286)	1.92	4.1748	TCGA-ZJ-AB0H-01
CESC(N=286)	3.68	1.3567	TCGA-C5-A7X5-01
CESC(N=286)	1.32	3.832	TCGA-VS-A9U5-01
CESC(N=286)	1.94	2.7487	TCGA-C5-A1M7-01
CESC(N=286)	1.56	2.0742	TCGA-C5-A905-01
CESC(N=286)	7.18	3.5875	TCGA-Q1-A5R2-01
CESC(N=286)	4.04	3.7171	TCGA-EK-A3GJ-01
CESC(N=286)	1.24	0.9862	TCGA-DG-A2KH-01
CESC(N=286)	1.16	2.9729	TCGA-VS-A8EB-01
CESC(N=286)	0.82	4.7071	TCGA-LP-A4AX-01
CESC(N=286)	12.98	4.4582	TCGA-VS-A94Z-01
CESC(N=286)	2.54	3.0287	TCGA-ZJ-AAXB-01
CESC(N=286)	0.88	4.2088	TCGA-C5-A1MQ-01
CESC(N=286)	1.64	2.3423	TCGA-EX-A1H6-01
CESC(N=286)	0.96	3.6451	TCGA-ZJ-AAXF-01
CESC(N=286)	1.08	3.9421	TCGA-VS-A9UM-01
CESC(N=286)	1.08	1.884	TCGA-VS-A8EH-01
CESC(N=286)	1.98	3.6657	TCGA-BI-A0VR-01
CESC(N=286)	1.32	2.1988	TCGA-EA-A5FO-01
CESC(N=286)	20.78	3.1145	TCGA-DR-A0ZM-01
CESC(N=286)	1.26	4.6159	TCGA-MA-AA43-01
CESC(N=286)	1.12	1.0711	TCGA-C5-A7UC-01
CESC(N=286)	1.12	4.6018	TCGA-C5-A7XC-01
CESC(N=286)	2.38	1.9264	TCGA-VS-A8QH-01
CESC(N=286)	0.76	3.5608	TCGA-LP-A5U3-01
CESC(N=286)	1.72	3.5742	TCGA-EA-A3HT-01
CESC(N=286)	0.8	2.828	TCGA-IR-A3LC-01
CESC(N=286)	0.88	2.5437	TCGA-FU-A770-01
CESC(N=286)	2.24	3.2002	TCGA-VS-A8EC-01
CESC(N=286)	2.3	3.5911	TCGA-4J-AA1J-01
CESC(N=286)	7.14	3.5959	TCGA-LP-A4AV-01
CESC(N=286)	0.44	1.8524	TCGA-EK-A2RL-01
CESC(N=286)	3.12	0.8883	TCGA-EK-A3GM-01
CESC(N=286)	2.92	5.1506	TCGA-VS-A9UC-01
CESC(N=286)	1.44	2.6441	TCGA-FU-A2QG-01
CESC(N=286)	5.32	2.6579	TCGA-EK-A2PM-01
CESC(N=286)	2.12	2.651	TCGA-DS-A0VK-01
CESC(N=286)	1.14	4.01	TCGA-VS-A94W-01
CESC(N=286)	5.48	3.453	TCGA-C5-A1MK-01
CESC(N=286)	8.34	4.3737	TCGA-C5-A1MH-01
CESC(N=286)	0.46	3.1507	TCGA-C5-A0TN-01
CESC(N=286)	2.32	3.7443	TCGA-VS-A9UI-01
CESC(N=286)	1.08	4.1555	TCGA-FU-A3TX-01
CESC(N=286)	0.6	3.4868	TCGA-Q1-A6DV-01
CESC(N=286)	1.32	3.6382	TCGA-C5-A1ML-01
CESC(N=286)	1.62	4.2442	TCGA-VS-A8QM-01
CESC(N=286)	0.68	3.716	TCGA-RA-A741-01
CESC(N=286)	1.28	2.409	TCGA-VS-A954-01
CESC(N=286)	1.7	3.027	TCGA-XS-A8TJ-01
CESC(N=286)	1.88	4.9837	TCGA-LP-A4AW-01
CESC(N=286)	0.88	0.8647	TCGA-JW-A5VK-01
CESC(N=286)	3.04	1.674	TCGA-EK-A2H0-01
CESC(N=286)	0.54	3.2359	TCGA-EX-A449-01
CESC(N=286)	4.66	3.4007	TCGA-C5-A902-01
CESC(N=286)	1.02	3.4477	TCGA-MA-AA3X-01
CESC(N=286)	2.02	1.2271	TCGA-C5-A7CO-01
CESC(N=286)	1.14	4.4203	TCGA-C5-A2LV-01
CESC(N=286)	0.52	4.6988	TCGA-VS-A9UT-01
CESC(N=286)	1.26	4.073	TCGA-ZJ-AAX8-01
CESC(N=286)	2.66	3.5947	TCGA-C5-A1BJ-01
LUAD(N=509)	6.56	5.3985	TCGA-44-6778-01
LUAD(N=509)	4.66	2.9655	TCGA-05-4420-01
LUAD(N=509)	8.96	4.7677	TCGA-64-1679-01
LUAD(N=509)	3.68	5.0286	TCGA-49-6744-01
LUAD(N=509)	3.38	5.1478	TCGA-55-6982-01
LUAD(N=509)	7.54	5.2638	TCGA-NJ-A4YI-01
LUAD(N=509)	5.94	4.8615	TCGA-73-4666-01
LUAD(N=509)	7.7	3.6301	TCGA-MN-A4N1-01
LUAD(N=509)	3.96	4.0867	TCGA-55-7911-01
LUAD(N=509)	13.62	3.4224	TCGA-55-A4DG-01
LUAD(N=509)	4.96	2.9205	TCGA-L9-A5IP-01
LUAD(N=509)	3.54	4.6399	TCGA-73-4662-01
LUAD(N=509)	2.28	4.2033	TCGA-55-6712-01
LUAD(N=509)	0.8	6.561	TCGA-97-7553-01
LUAD(N=509)	20.54	4.3349	TCGA-49-AARE-01
LUAD(N=509)	0.54	3.793	TCGA-50-8460-01
LUAD(N=509)	8.52	5.1375	TCGA-50-5933-01
LUAD(N=509)	4.78	4.8939	TCGA-44-6774-01
LUAD(N=509)	5.96	3.6289	TCGA-73-4670-01
LUAD(N=509)	0.9	5.2578	TCGA-55-A48Z-01
LUAD(N=509)	3.38	3.5299	TCGA-75-7031-01
LUAD(N=509)	3.86	4.4542	TCGA-44-A47A-01
LUAD(N=509)	12	4.8465	TCGA-05-4398-01
LUAD(N=509)	1.8	4.4357	TCGA-67-3773-01
LUAD(N=509)	18.56	4.0242	TCGA-64-5781-01
LUAD(N=509)	0.54	5.2064	TCGA-97-7552-01
LUAD(N=509)	13.9	3.7302	TCGA-49-AARN-01
LUAD(N=509)	0.68	4.9896	TCGA-44-3919-01
LUAD(N=509)	6.74	3.3549	TCGA-99-8032-01
LUAD(N=509)	3.52	5.0414	TCGA-55-8299-01
LUAD(N=509)	6.32	4.4483	TCGA-55-A491-01
LUAD(N=509)	1.56	5.1486	TCGA-50-6595-01
LUAD(N=509)	2.14	4.851	TCGA-95-A4VP-01
LUAD(N=509)	11.84	3.8044	TCGA-55-8302-01
LUAD(N=509)	6.64	2.87274	TCGA-44-4112-01
LUAD(N=509)	4.8	5.0875	TCGA-05-4430-01
LUAD(N=509)	3.94	3.7138	TCGA-75-7027-01
LUAD(N=509)	5.06	4.09433	TCGA-44-2668-01
LUAD(N=509)	17.7	4.2419	TCGA-55-8507-01
LUAD(N=509)	1.4	3.795	TCGA-69-8254-01
LUAD(N=509)	12.58	4.1409	TCGA-78-8640-01
LUAD(N=509)	25.1	3.9308	TCGA-69-7979-01
LUAD(N=509)	0.88	4.8837	TCGA-55-7573-01
LUAD(N=509)	2	3.2374	TCGA-49-4506-01
LUAD(N=509)	2.12	4.7725	TCGA-05-4402-01
LUAD(N=509)	10.72	4.0593	TCGA-44-8119-01
LUAD(N=509)	3.82	5.1668	TCGA-55-7724-01
LUAD(N=509)	3.4	2.299	TCGA-44-6776-01
LUAD(N=509)	5.32	2.7636	TCGA-49-4514-01
LUAD(N=509)	3.52	2.6805	TCGA-05-4396-01
LUAD(N=509)	3.5	4.839	TCGA-55-8204-01
LUAD(N=509)	0.14	6.9871	TCGA-L4-A4E6-01
LUAD(N=509)	0.88	5.3009	TCGA-75-6205-01
LUAD(N=509)	16.24	1.4065	TCGA-62-A46O-01
LUAD(N=509)	26.1	3.1195	TCGA-78-7155-01
LUAD(N=509)	0.96	4.0558	TCGA-62-A472-01
LUAD(N=509)	4.6	2.9375	TCGA-NJ-A55R-01
LUAD(N=509)	1.42	4.0892	TCGA-62-8395-01
LUAD(N=509)	15.56	3.1377	TCGA-95-7567-01
LUAD(N=509)	1.76	2.8974	TCGA-50-5051-01
LUAD(N=509)	6.28	3.5875	TCGA-55-A48Y-01
LUAD(N=509)	6.16	4.6023	TCGA-86-A456-01
LUAD(N=509)	1.54	4.8827	TCGA-50-5068-01
LUAD(N=509)	1.86	5.5401	TCGA-NJ-A55A-01
LUAD(N=509)	1.4	4.7225	TCGA-J2-A4AG-01
LUAD(N=509)	6.28	4.1482	TCGA-05-4405-01
LUAD(N=509)	1	4.8798	TCGA-50-5944-01
LUAD(N=509)	5.28	1.4335	TCGA-86-7955-01
LUAD(N=509)	0.92	4.2204	TCGA-50-6673-01
LUAD(N=509)	4.1	3.5669	TCGA-55-7727-01
LUAD(N=509)	5.26	4.9801	TCGA-55-8510-01
LUAD(N=509)	2.06	3.5212	TCGA-MP-A4T8-01
LUAD(N=509)	8.76	4.225	TCGA-86-8279-01
LUAD(N=509)	4.04	1.595	TCGA-55-A494-01
LUAD(N=509)	3.72	0.595501	TCGA-44-3917-01
LUAD(N=509)	2.94	4.6312	TCGA-75-5125-01
LUAD(N=509)	1.78	3.6972	TCGA-55-8615-01
LUAD(N=509)	7.12	3.3549	TCGA-MP-A4TF-01
LUAD(N=509)	2.08	4.8284	TCGA-55-6979-01
LUAD(N=509)	23	3.9947	TCGA-86-A4JF-01
LUAD(N=509)	3.22	3.9002	TCGA-86-7701-01
LUAD(N=509)	1.46	3.4318	TCGA-62-8398-01
LUAD(N=509)	4.52	3.9031	TCGA-L9-A443-01
LUAD(N=509)	4.28	4.352	TCGA-78-8660-01
LUAD(N=509)	3.9	2.9966	TCGA-78-7148-01
LUAD(N=509)	1.76	3.9251	TCGA-67-6215-01
LUAD(N=509)	22.36	3.7825	TCGA-55-A490-01
LUAD(N=509)	8.72	4.6543	TCGA-69-7974-01
LUAD(N=509)	10.18	4.3744	TCGA-49-AAR4-01
LUAD(N=509)	4.66	3.5947	TCGA-05-4418-01
LUAD(N=509)	4.36	5.2899	TCGA-35-4123-01
LUAD(N=509)	6.72	3.9156	TCGA-55-6969-01
LUAD(N=509)	0.76	4.863	TCGA-91-8497-01
LUAD(N=509)	2.08	3.773	TCGA-62-A470-01
LUAD(N=509)	8.32	2.5163	TCGA-53-A4EZ-01
LUAD(N=509)	1.38	4.2025	TCGA-78-7162-01
LUAD(N=509)	0.68	4.6253	TCGA-62-A46Y-01
LUAD(N=509)	3.16	4.2488	TCGA-62-A46R-01
LUAD(N=509)	3.74	4.8876	TCGA-05-4244-01
LUAD(N=509)	13.32	3.7857	TCGA-L9-A8F4-01
LUAD(N=509)	1.84	4.1859	TCGA-55-7726-01
LUAD(N=509)	0.68	5.0858	TCGA-49-4512-01
LUAD(N=509)	15.8	2.2753	TCGA-73-A9RS-01
LUAD(N=509)	1.28	4.1994	TCGA-MP-A4TD-01
LUAD(N=509)	0.74	4.9946	TCGA-75-5147-01
LUAD(N=509)	3.9	3.4344	TCGA-44-7671-01
LUAD(N=509)	12.58	3.4817	TCGA-38-4631-01
LUAD(N=509)	2.5	4.511	TCGA-NJ-A55O-01
LUAD(N=509)	6.42	2.753	TCGA-75-6211-01
LUAD(N=509)	1.46	5.6597	TCGA-05-5420-01
LUAD(N=509)	2.46	4.1368	TCGA-55-1594-01
LUAD(N=509)	2.34	3.3993	TCGA-64-5774-01
LUAD(N=509)	6.48	4.6294	TCGA-50-5941-01
LUAD(N=509)	2.9	3.68158	TCGA-44-2662-01
LUAD(N=509)	0.46	5.951	TCGA-97-A4M2-01
LUAD(N=509)	10.96	6.3718	TCGA-55-7995-01
LUAD(N=509)	18.1	2.0183	TCGA-95-7043-01
LUAD(N=509)	8.76	3.944	TCGA-NJ-A4YP-01
LUAD(N=509)	0.72	4.848	TCGA-97-A4M1-01
LUAD(N=509)	2.38	2.3048	TCGA-78-7149-01
LUAD(N=509)	4.42	5.0536	TCGA-MP-A4TC-01
LUAD(N=509)	2.6	5.5138	TCGA-97-A4M5-01
LUAD(N=509)	7.84	4.691	TCGA-99-8028-01
LUAD(N=509)	3.42	4.0471	TCGA-67-6217-01
LUAD(N=509)	0.88	3.6497	TCGA-44-A47B-01
LUAD(N=509)	2.16	5.9329	TCGA-38-4628-01
LUAD(N=509)	5.92	4.5602	TCGA-05-4250-01
LUAD(N=509)	1.62	4.4377	TCGA-67-3774-01
LUAD(N=509)	2.84	3.0723	TCGA-80-5608-01
LUAD(N=509)	3.64	4.7714	TCGA-05-4389-01
LUAD(N=509)	0.2	6.086	TCGA-75-6203-01
LUAD(N=509)	0.92	5.3162	TCGA-55-6981-01
LUAD(N=509)	2.7	3.2496	TCGA-55-7903-01
LUAD(N=509)	2.14	4.9833	TCGA-62-8394-01
LUAD(N=509)	4.84	4.067	TCGA-49-4488-01
LUAD(N=509)	2.56	2.7868	TCGA-78-7537-01
LUAD(N=509)	3.42	5.1469	TCGA-80-5611-01
LUAD(N=509)	4.46	1.0503	TCGA-55-6972-01
LUAD(N=509)	1.54	4.1466	TCGA-97-7941-01
LUAD(N=509)	2.1	3.7909	TCGA-91-6840-01
LUAD(N=509)	10.02	4.9055	TCGA-69-7978-01
LUAD(N=509)	18.68	3.7877	TCGA-50-5930-01
LUAD(N=509)	8.36	3.8095	TCGA-93-8067-01
LUAD(N=509)	5.24	4.2639	TCGA-44-A479-01
LUAD(N=509)	0.5	4.4797	TCGA-55-8087-01
LUAD(N=509)	0.84	4.5644	TCGA-86-6562-01
LUAD(N=509)	0.72	4.4357	TCGA-05-4425-01
LUAD(N=509)	1.04	4.3807	TCGA-MP-A4SW-01
LUAD(N=509)	0.76	5.1708	TCGA-55-8512-01
LUAD(N=509)	3.56	4.5687	TCGA-67-3770-01
LUAD(N=509)	5.02	4.3555	TCGA-50-6592-01
LUAD(N=509)	1.38	4.3848	TCGA-55-6975-01
LUAD(N=509)	1.94	4.8987	TCGA-S2-AA1A-01
LUAD(N=509)	9.28	3.9865	TCGA-55-8511-01
LUAD(N=509)	0.78	5.1871	TCGA-05-4434-01
LUAD(N=509)	9.1	3.4997	TCGA-55-8092-01
LUAD(N=509)	0.64	3.1781	TCGA-L9-A50W-01
LUAD(N=509)	4.4	5.1954	TCGA-44-7661-01
LUAD(N=509)	0.82	3.9608	TCGA-05-4426-01
LUAD(N=509)	9.4	3.9478	TCGA-05-4390-01
LUAD(N=509)	2.94	4.8963	TCGA-64-5815-01
LUAD(N=509)	0.5	4.3328	TCGA-69-7761-01
LUAD(N=509)	4.8	4.8958	TCGA-55-8301-01
LUAD(N=509)	2.54	5.1173	TCGA-44-A4SU-01
LUAD(N=509)	10.18	3.9599	TCGA-69-7765-01
LUAD(N=509)	0.62	4.8758	TCGA-05-4433-01
LUAD(N=509)	3.16	3.6136	TCGA-55-8508-01
LUAD(N=509)	2	5.2392	TCGA-50-5044-01
LUAD(N=509)	2.14	4.5192	TCGA-05-4384-01
LUAD(N=509)	2.94	4.4621	TCGA-O1-A52J-01
LUAD(N=509)	13.7	2.9966	TCGA-78-7220-01
LUAD(N=509)	0.66	3.6347	TCGA-05-4422-01
LUAD(N=509)	1.58	4.4647	TCGA-44-6779-01
LUAD(N=509)	5.02	3.8611	TCGA-86-8672-01
LUAD(N=509)	1.98	4.664	TCGA-55-6983-01
LUAD(N=509)	5.64	5.9084	TCGA-91-8499-01
LUAD(N=509)	7.28	3.2811	TCGA-91-6836-01
LUAD(N=509)	1.04	4.958	TCGA-38-7271-01
LUAD(N=509)	2.86	4.5211	TCGA-NJ-A4YG-01
LUAD(N=509)	5.9	4.9672	TCGA-73-4658-01
LUAD(N=509)	1.02	4.499	TCGA-86-8076-01
LUAD(N=509)	3.06	4.7629	TCGA-55-6987-01
LUAD(N=509)	3.3	3.5124	TCGA-78-7152-01
LUAD(N=509)	2.52	4.8309	TCGA-55-8096-01
LUAD(N=509)	2.1	5.8045	TCGA-75-5122-01
LUAD(N=509)	5.22	2.8117	TCGA-50-5931-01
LUAD(N=509)	10.04	5.3259	TCGA-49-AARO-01
LUAD(N=509)	2.68	4.4067	TCGA-44-2655-01
LUAD(N=509)	7.38	3.483	TCGA-73-4668-01
LUAD(N=509)	4.68	4.1294	TCGA-91-6831-01
LUAD(N=509)	9.64	4.197	TCGA-L9-A444-01
LUAD(N=509)	9.84	5.0501	TCGA-05-5425-01
LUAD(N=509)	1.08	4.82903	TCGA-44-6775-01
LUAD(N=509)	0.5	4.2297	TCGA-75-7025-01
LUAD(N=509)	0.54	3.3675	TCGA-05-5429-01
LUAD(N=509)	7.96	4.9528	TCGA-99-7458-01
LUAD(N=509)	4.6	5.2242	TCGA-97-7546-01
LUAD(N=509)	1.46	4.84	TCGA-67-3772-01
LUAD(N=509)	4.16	3.2722	TCGA-05-4395-01
LUAD(N=509)	3.34	4.5173	TCGA-91-7771-01
LUAD(N=509)	0.38	2.9432	TCGA-55-6984-01
LUAD(N=509)	16.62	3.79985	TCGA-44-3918-01
LUAD(N=509)	1.48	5.8337	TCGA-50-8459-01
LUAD(N=509)	13.96	4.2526	TCGA-69-7980-01
LUAD(N=509)	1.32	4.3597	TCGA-50-5939-01
LUAD(N=509)	10.04	5.6617	TCGA-75-5126-01
LUAD(N=509)	9.16	3.5349	TCGA-50-6594-01
LUAD(N=509)	1.22	1.8119	TCGA-MP-A5C7-01
LUAD(N=509)	0.68	3.33071	TCGA-44-5645-01
LUAD(N=509)	1.74	4.2706	TCGA-50-5935-01
LUAD(N=509)	2.98	3.1829	TCGA-55-7914-01
LUAD(N=509)	6.4	3.8857	TCGA-55-7576-01
LUAD(N=509)	0.7	2.12684	TCGA-44-2666-01
LUAD(N=509)	0.68	4.5553	TCGA-55-7284-01
LUAD(N=509)	1.58	4.2616	TCGA-73-4676-01
LUAD(N=509)	3.66	1.7446	TCGA-78-7166-01
LUAD(N=509)	4.06	4.9132	TCGA-83-5908-01
LUAD(N=509)	13.86	5.1871	TCGA-50-5049-01
LUAD(N=509)	3.44	4.6821	TCGA-44-3396-01
LUAD(N=509)	4.5	4.8768	TCGA-97-8172-01
LUAD(N=509)	0.72	3.3393	TCGA-50-6597-01
LUAD(N=509)	5.04	3.3336	TCGA-69-8255-01
LUAD(N=509)	0.86	6.0233	TCGA-62-A46U-01
LUAD(N=509)	2.52	3.5596	TCGA-97-8176-01
LUAD(N=509)	19	3.1653	TCGA-86-8358-01
LUAD(N=509)	3.3	2.8341	TCGA-05-4415-01
LUAD(N=509)	7.76	4.6445	TCGA-55-7281-01
LUAD(N=509)	2.9	2.4279	TCGA-78-7161-01
LUAD(N=509)	3.38	3.8491	TCGA-49-4507-01
LUAD(N=509)	1.08	6.4459	TCGA-55-8621-01
LUAD(N=509)	2.96	3.9682	TCGA-55-6970-01
LUAD(N=509)	0.92	3.9956	TCGA-75-6207-01
LUAD(N=509)	9.64	5.6674	TCGA-55-8205-01
LUAD(N=509)	1.18	4.6247	TCGA-69-7763-01
LUAD(N=509)	5.72	2.982	TCGA-55-7913-01
LUAD(N=509)	0.48	3.0498	TCGA-62-8397-01
LUAD(N=509)	3.64	4.3992	TCGA-73-4659-01
LUAD(N=509)	7.48	4.3979	TCGA-91-A4BC-01
LUAD(N=509)	0.98	4.5473	TCGA-97-8547-01
LUAD(N=509)	0.52	4.3399	TCGA-97-8175-01
LUAD(N=509)	0.76	4.8555	TCGA-86-8075-01
LUAD(N=509)	7.62	5.4047	TCGA-55-6985-01
LUAD(N=509)	7.02	4.5211	TCGA-55-A48X-01
LUAD(N=509)	6.78	4.7986	TCGA-44-2657-01
LUAD(N=509)	7.02	7.6985	TCGA-95-7562-01
LUAD(N=509)	2.34	3.8501	TCGA-55-7725-01
LUAD(N=509)	8.08	4.7077	TCGA-69-A59K-01
LUAD(N=509)	1.86	4.8997	TCGA-05-5715-01
LUAD(N=509)	5.58	2.8641	TCGA-55-A492-01
LUAD(N=509)	3.14	4.6594	TCGA-78-7145-01
LUAD(N=509)	1.74	5.0492	TCGA-86-8278-01
LUAD(N=509)	7.7	3.6759	TCGA-MN-A4N5-01
LUAD(N=509)	8.12	4.2095	TCGA-64-5778-01
LUAD(N=509)	2.54	3.7971	TCGA-J2-8194-01
LUAD(N=509)	0.72	4.7682	TCGA-55-A57B-01
LUAD(N=509)	0.52	5.9475	TCGA-38-4627-01
LUAD(N=509)	3.6	4.7861	TCGA-86-7711-01
LUAD(N=509)	2.58	5.3954	TCGA-05-5423-01
LUAD(N=509)	0.66	5.8538	TCGA-91-8496-01
LUAD(N=509)	0.8	5.0601	TCGA-86-8280-01
LUAD(N=509)	0.52	1.7112	TCGA-44-6146-01
LUAD(N=509)	5.96	3.695	TCGA-78-7146-01
LUAD(N=509)	5.48	5.6364	TCGA-35-4122-01
LUAD(N=509)	0.16	5.2404	TCGA-78-8648-01
LUAD(N=509)	0.9	4.6376	TCGA-86-7953-01
LUAD(N=509)	2.12	3.87	TCGA-44-5643-01
LUAD(N=509)	1.84	4.1285	TCGA-73-7498-01
LUAD(N=509)	11.7	1.8801	TCGA-75-6214-01
LUAD(N=509)	1.92	4.8375	TCGA-93-7348-01
LUAD(N=509)	2.96	4.1128	TCGA-97-8174-01
LUAD(N=509)	8.52	3.7877	TCGA-55-8620-01
LUAD(N=509)	8.66	3.7193	TCGA-62-8399-01
LUAD(N=509)	2.04	4.0392	TCGA-80-5607-01
LUAD(N=509)	6.88	2.2421	TCGA-49-AAR2-01
LUAD(N=509)	0.38	5.5589	TCGA-55-6543-01
LUAD(N=509)	0.82	4.449	TCGA-49-4501-01
LUAD(N=509)	5.28	2.0844	TCGA-78-7156-01
LUAD(N=509)	2.06	3.162	TCGA-62-A46S-01
LUAD(N=509)	12.14	4.8248	TCGA-49-AARQ-01
LUAD(N=509)	1.32	4.4509	TCGA-93-A4JN-01
LUAD(N=509)	1.12	6.3489	TCGA-91-6847-01
LUAD(N=509)	1.98	3.6006	TCGA-55-6642-01
LUAD(N=509)	7.14	3.7291	TCGA-55-8203-01
LUAD(N=509)	18.18	3.7072	TCGA-44-7670-01
LUAD(N=509)	1.66	5.1603	TCGA-MP-A4TJ-01
LUAD(N=509)	0.96	4.4176	TCGA-38-6178-01
LUAD(N=509)	1.22	4.6662	TCGA-86-8074-01
LUAD(N=509)	12.78	4.0171	TCGA-55-8616-01
LUAD(N=509)	6.64	4.4582	TCGA-97-A4M0-01
LUAD(N=509)	7.66	4.3263	TCGA-49-6767-01
LUAD(N=509)	5.42	4.034	TCGA-55-1595-01
LUAD(N=509)	0.06	6.2882	TCGA-49-AARR-01
LUAD(N=509)	0.56	5.5497	TCGA-MP-A4T9-01
LUAD(N=509)	1.64	4.26432	TCGA-44-6147-01
LUAD(N=509)	24.52	4.1883	TCGA-86-8073-01
LUAD(N=509)	25.56	4.7203	TCGA-MN-A4N4-01
LUAD(N=509)	3.7	3.2707	TCGA-97-A4M3-01
LUAD(N=509)	1.34	4.0892	TCGA-86-7714-01
LUAD(N=509)	6.16	4.1474	TCGA-49-4487-01
LUAD(N=509)	5.96	3.3979	TCGA-78-7542-01
LUAD(N=509)	4.46	3.7539	TCGA-95-A4VK-01
LUAD(N=509)	26.44	4.6089	TCGA-55-7994-01
LUAD(N=509)	4.48	3.4997	TCGA-49-6742-01
LUAD(N=509)	1.42	3.5875	TCGA-MP-A4T6-01
LUAD(N=509)	29.64	4.0952	TCGA-55-8506-01
LUAD(N=509)	6.22	3.7464	TCGA-MP-A4TA-01
LUAD(N=509)	0.48	4.562	TCGA-55-8091-01
LUAD(N=509)	5.04	4.5602	TCGA-91-6828-01
LUAD(N=509)	7.28	5.1223	TCGA-35-5375-01
LUAD(N=509)	5.24	4.7677	TCGA-97-A4M7-01
LUAD(N=509)	7.96	4.5161	TCGA-78-7539-01
LUAD(N=509)	1.18	5.5392	TCGA-J2-8192-01
LUAD(N=509)	2.54	2.7422	TCGA-86-7713-01
LUAD(N=509)	0.62	4.0994	TCGA-67-6216-01
LUAD(N=509)	1.48	4.86	TCGA-44-A47G-01
LUAD(N=509)	0.08	5.4296	TCGA-55-7816-01
LUAD(N=509)	5.6	3.8561	TCGA-78-7147-01
LUAD(N=509)	3.02	5.7439	TCGA-44-3398-01
LUAD(N=509)	1.9	2.7029	TCGA-78-7633-01
LUAD(N=509)	0	6.5323	TCGA-86-A4P8-01
LUAD(N=509)	2.74	3.1971	TCGA-78-7535-01
LUAD(N=509)	0.52	5.6608	TCGA-86-8671-01
LUAD(N=509)	1.32	5.5261	TCGA-91-6835-01
LUAD(N=509)	2.1	3.4331	TCGA-35-3615-01
LUAD(N=509)	0.28	5.2514	TCGA-55-6980-01
LUAD(N=509)	1.92	4.01	TCGA-50-5936-01
LUAD(N=509)	1.14	4.2825	TCGA-73-4675-01
LUAD(N=509)	1.36	3.1701	TCGA-50-5932-01
LUAD(N=509)	1.06	4.944	TCGA-93-A4JO-01
LUAD(N=509)	2.24	4.991	TCGA-49-AAR3-01
LUAD(N=509)	3.66	3.5596	TCGA-78-7154-01
LUAD(N=509)	5.36	2.5087	TCGA-55-7910-01
LUAD(N=509)	2.48	2.3732	TCGA-4B-A93V-01
LUAD(N=509)	1.92	4.0952	TCGA-91-6849-01
LUAD(N=509)	2.78	4.9103	TCGA-MP-A4SY-01
LUAD(N=509)	5.78	4.067	TCGA-MP-A4SV-01
LUAD(N=509)	0.1	5.009	TCGA-55-8513-01
LUAD(N=509)	6.7	4.4894	TCGA-MP-A4T4-01
LUAD(N=509)	1.58	4.4958	TCGA-71-8520-01
LUAD(N=509)	2.94	4.7856	TCGA-44-7672-01
LUAD(N=509)	5.24	5.133	TCGA-50-6593-01
LUAD(N=509)	4.5	3.0127	TCGA-69-7973-01
LUAD(N=509)	17.66	4.2736	TCGA-67-3771-01
LUAD(N=509)	2.82	4.0705	TCGA-99-8033-01
LUAD(N=509)	9.48	4.935	TCGA-91-6848-01
LUAD(N=509)	0.98	6.4798	TCGA-93-A4JP-01
LUAD(N=509)	0.22	5.2277	TCGA-38-A44F-01
LUAD(N=509)	6.02	4.9824	TCGA-44-7660-01
LUAD(N=509)	1.16	1.9149	TCGA-69-7760-01
LUAD(N=509)	1.4	3.4251	TCGA-69-7764-01
LUAD(N=509)	0.52	3.96014	TCGA-44-2665-01
LUAD(N=509)	2.38	3.3535	TCGA-55-8505-01
LUAD(N=509)	3.7	4.4183	TCGA-95-7944-01
LUAD(N=509)	26.24	2.2723	TCGA-L9-A7SV-01
LUAD(N=509)	20.62	5.4552	TCGA-55-8089-01
LUAD(N=509)	3.78	3.8571	TCGA-55-7283-01
LUAD(N=509)	12.76	3.5657	TCGA-44-8117-01
LUAD(N=509)	5.58	4.9482	TCGA-53-7626-01
LUAD(N=509)	8.16	3.863	TCGA-86-8673-01
LUAD(N=509)	1.54	4.2412	TCGA-95-8494-01
LUAD(N=509)	0.98	1.6558	TCGA-97-8171-01
LUAD(N=509)	4.1	3.38	TCGA-50-7109-01
LUAD(N=509)	5.28	4.3104	TCGA-44-6145-01
LUAD(N=509)	4.24	3.6714	TCGA-55-8085-01
LUAD(N=509)	10.22	2.8661	TCGA-NJ-A4YF-01
LUAD(N=509)	0.52	1.2934	TCGA-NJ-A7XG-01
LUAD(N=509)	2.24	4.7426	TCGA-05-4403-01
LUAD(N=509)	1.9	4.4027	TCGA-55-8097-01
LUAD(N=509)	19	4.0541	TCGA-NJ-A4YQ-01
LUAD(N=509)	2.78	3.6759	TCGA-97-7547-01
LUAD(N=509)	7.42	3.9041	TCGA-55-5899-01
LUAD(N=509)	13.76	5.1799	TCGA-05-4397-01
LUAD(N=509)	6.3	5.505	TCGA-44-6777-01
LUAD(N=509)	2.42	4.1875	TCGA-55-7815-01
LUAD(N=509)	3.54	5.0985	TCGA-91-6830-01
LUAD(N=509)	8.22	4.4848	TCGA-44-A4SS-01
LUAD(N=509)	2.46	3.8218	TCGA-44-7659-01
LUAD(N=509)	2.78	2.0946	TCGA-53-7813-01
LUAD(N=509)	30.36	4.9103	TCGA-05-4382-01
LUAD(N=509)	2.44	4.9246	TCGA-93-A4JQ-01
LUAD(N=509)	6.38	3.8105	TCGA-05-5428-01
LUAD(N=509)	0.36	3.4804	TCGA-55-6986-01
LUAD(N=509)	0.64	4.366	TCGA-91-A4BD-01
LUAD(N=509)	4.52	5.3445	TCGA-50-5066-01
LUAD(N=509)	10.96	3.0092	TCGA-49-AAR9-01
LUAD(N=509)	19.6	3.9175	TCGA-55-7907-01
LUAD(N=509)	21.06	3.4933	TCGA-95-7039-01
LUAD(N=509)	0.96	2.5756	TCGA-64-1680-01
LUAD(N=509)	0.88	4.3569	TCGA-J2-A4AE-01
LUAD(N=509)	2.72	3.8064	TCGA-86-8359-01
LUAD(N=509)	3.78	3.8857	TCGA-55-8614-01
LUAD(N=509)	4.4	4.4263	TCGA-55-7574-01
LUAD(N=509)	16	2.7508	TCGA-44-5644-01
LUAD(N=509)	4.08	6.0501	TCGA-MP-A4TI-01
LUAD(N=509)	2.5	2.8974	TCGA-95-7948-01
LUAD(N=509)	4.22	3.5136	TCGA-73-4677-01
LUAD(N=509)	1.08	3.3759	TCGA-50-5942-01
LUAD(N=509)	1.56	2.5011	TCGA-78-7167-01
LUAD(N=509)	19.06	2.6325	TCGA-78-8662-01
LUAD(N=509)	9.76	4.0705	TCGA-86-8585-01
LUAD(N=509)	1.06	5.8878	TCGA-50-6591-01
LUAD(N=509)	6.14	5.4353	TCGA-MP-A4TK-01
LUAD(N=509)	6.62	2.9765	TCGA-55-7570-01
LUAD(N=509)	0.36	3.1278	TCGA-78-7163-01
LUAD(N=509)	5.04	4.7762	TCGA-05-4417-01
LUAD(N=509)	1.74	5.44	TCGA-78-8655-01
LUAD(N=509)	7.38	4.3435	TCGA-97-7554-01
LUAD(N=509)	3.46	4.9444	TCGA-49-4505-01
LUAD(N=509)	3.24	3.492	TCGA-86-8669-01
LUAD(N=509)	5.64	5.6206	TCGA-55-8208-01
LUAD(N=509)	1.5	4.4784	TCGA-75-6206-01
LUAD(N=509)	1.44	4.8304	TCGA-55-6971-01
[truncated: 9,004 more rows]
