# Supplementary material for: GLIPR2: a potential biomarker and therapeutic target unveiled – Insights from extensive pan-cancer analyses, with a spotlight on lung adenocarcinoma
Source: Front Immunol. 2024 Feb 26;15:1280525. doi: 10.3389/fimmu.2024.1280525 (PMC10929020; doi:10.3389/fimmu.2024.1280525)
Supplement: Supplementary file 11 [file Table_5.xlsx]

## Sheet: Sheet1
Table S5. The TCGA dataset underwent deconvolution by CIBERSORT, EPIC, MCP-counter, quanTIseq, XCELL, and TIMER algorithms
	Tumor types	Immune cell subtypes	R values	P values	pstar
1	ACC	B cell_TIMER	0.026	0.816797
2	ACC	T cell CD4+_TIMER	0.186	0.0999349
3	ACC	T cell CD8+_TIMER	0.189	0.0954473
4	ACC	Neutrophil_TIMER	0.123	0.281406
177	BLCA	uncharacterized cell_QUANTISEQ	-0.565	1.1e-35	***
6	ACC	Myeloid dendritic cell_TIMER	0.084	0.462237
7	ACC	B cell naive_CIBERSORT	-0.023	0.839509
8	ACC	B cell memory_CIBERSORT	-0.03	0.793177
9	ACC	B cell plasma_CIBERSORT	0.003	0.98114
10	ACC	T cell CD8+_CIBERSORT	0.079	0.486931
11	ACC	T cell CD4+ naive_CIBERSORT	0.023	0.841544
12	ACC	T cell CD4+ memory resting_CIBERSORT	0.141	0.214807
13	ACC	T cell CD4+ memory activated_CIBERSORT	-0.013	0.910388
14	ACC	T cell follicular helper_CIBERSORT	-0.015	0.895777
15	ACC	T cell regulatory (Tregs)_CIBERSORT	-0.142	0.211193
16	ACC	T cell gamma delta_CIBERSORT	0.054	0.636827
17	ACC	NK cell resting_CIBERSORT	0.001	0.996077
18	ACC	NK cell activated_CIBERSORT	-0.079	0.490886
19	ACC	Monocyte_CIBERSORT	-0.1	0.379845
20	ACC	Macrophage M0_CIBERSORT	0.074	0.516998
21	ACC	Macrophage M1_CIBERSORT	0.203	0.0733027
22	ACC	Macrophage M2_CIBERSORT	-0.072	0.530885
23	ACC	Myeloid dendritic cell resting_CIBERSORT	-0.13	0.253539
24	ACC	Myeloid dendritic cell activated_CIBERSORT	-0.144	0.204267
25	ACC	Mast cell activated_CIBERSORT	0.138	0.224452
26	ACC	Mast cell resting_CIBERSORT	-0.123	0.278695
27	ACC	Eosinophil_CIBERSORT	-0.108	0.341298
28	ACC	Neutrophil_CIBERSORT	0.073	0.521093
29	ACC	B cell naive_CIBERSORT-ABS	0.099	0.383134
30	ACC	B cell memory_CIBERSORT-ABS	0.043	0.708369
31	ACC	B cell plasma_CIBERSORT-ABS	0.203	0.0729325
293	BRCA	uncharacterized cell_QUANTISEQ	-0.35	3.91e-33	***
33	ACC	T cell CD4+ naive_CIBERSORT-ABS	0.038	0.741
409	CESC	uncharacterized cell_QUANTISEQ	-0.355	1.59e-10	***
35	ACC	T cell CD4+ memory activated_CIBERSORT-ABS	0	0.99921
36	ACC	T cell follicular helper_CIBERSORT-ABS	0.193	0.0881339
37	ACC	T cell regulatory (Tregs)_CIBERSORT-ABS	-0.066	0.561924
38	ACC	T cell gamma delta_CIBERSORT-ABS	0.032	0.779533
39	ACC	NK cell resting_CIBERSORT-ABS	0.066	0.565749
525	CHOL	uncharacterized cell_QUANTISEQ	-0.518	0.00144732	**
41	ACC	Monocyte_CIBERSORT-ABS	0.078	0.493289
42	ACC	Macrophage M0_CIBERSORT-ABS	0.144	0.204846
641	COAD	uncharacterized cell_QUANTISEQ	-0.398	1.04e-18	***
873	ESCA	uncharacterized cell_QUANTISEQ	-0.589	1.37e-16	***
45	ACC	Myeloid dendritic cell resting_CIBERSORT-ABS	-0.088	0.439237
46	ACC	Myeloid dendritic cell activated_CIBERSORT-ABS	-0.087	0.446639
47	ACC	Mast cell activated_CIBERSORT-ABS	0.16	0.15994
48	ACC	Mast cell resting_CIBERSORT-ABS	0.045	0.694694
49	ACC	Eosinophil_CIBERSORT-ABS	-0.128	0.260149
50	ACC	Neutrophil_CIBERSORT-ABS	0.102	0.37234
1105	HNSC	uncharacterized cell_QUANTISEQ	-0.483	7.25e-31	***
52	ACC	Macrophage M1_QUANTISEQ	0.188	0.0966496
53	ACC	Macrophage M2_QUANTISEQ	0.11	0.336499
54	ACC	Monocyte_QUANTISEQ	0.082	0.469901
55	ACC	Neutrophil_QUANTISEQ	0.05	0.662435
56	ACC	NK cell_QUANTISEQ	0.077	0.499882
57	ACC	T cell CD4+ (non-regulatory)_QUANTISEQ	0.083	0.466885
58	ACC	T cell CD8+_QUANTISEQ	0.073	0.524286
59	ACC	T cell regulatory (Tregs)_QUANTISEQ	0.012	0.915267
60	ACC	Myeloid dendritic cell_QUANTISEQ	-0.173	0.128336
61	ACC	uncharacterized cell_QUANTISEQ	-0.128	0.2611
62	ACC	T cell_MCPCOUNTER	0.162	0.152643
63	ACC	T cell CD8+_MCPCOUNTER	0.121	0.286811
64	ACC	cytotoxicity score_MCPCOUNTER	0.101	0.373614
65	ACC	NK cell_MCPCOUNTER	0.215	0.0576162
66	ACC	B cell_MCPCOUNTER	-0.071	0.534885
1221	KICH	uncharacterized cell_QUANTISEQ	-0.606	8.99e-08	***
1337	KIRC	uncharacterized cell_QUANTISEQ	-0.485	8.27e-33	***
1453	KIRP	uncharacterized cell_QUANTISEQ	-0.293	3.71e-07	***
70	ACC	Neutrophil_MCPCOUNTER	0.13	0.253874
1569	LAML	uncharacterized cell_QUANTISEQ	-0.548	1.22e-12	***
72	ACC	Myeloid dendritic cell activated_XCELL	-0.073	0.519745
73	ACC	B cell_XCELL	-0.052	0.646952
74	ACC	T cell CD4+ memory_XCELL	-0.006	0.955412
75	ACC	T cell CD4+ naive_XCELL	-0.077	0.49969
76	ACC	T cell CD4+ (non-regulatory)_XCELL	-0.016	0.886049
1685	LGG	uncharacterized cell_QUANTISEQ	0.117	0.00811971	**
78	ACC	T cell CD4+ effector memory_XCELL	-0.064	0.576651
79	ACC	T cell CD8+ naive_XCELL	-0.01	0.930853
80	ACC	T cell CD8+_XCELL	-0.043	0.708169
81	ACC	T cell CD8+ central memory_XCELL	0.002	0.988997
82	ACC	T cell CD8+ effector memory_XCELL	0.037	0.746871
83	ACC	Class-switched memory B cell_XCELL	0.067	0.5589
84	ACC	Common lymphoid progenitor_XCELL	0.153	0.177897
85	ACC	Common myeloid progenitor_XCELL	0.168	0.139168
86	ACC	Myeloid dendritic cell_XCELL	0.112	0.325752
87	ACC	Endothelial cell_XCELL	0.058	0.609418
88	ACC	Eosinophil_XCELL	0.196	0.0833226
89	ACC	Granulocyte-monocyte progenitor_XCELL	0.215	0.0567936
90	ACC	Hematopoietic stem cell_XCELL	0.11	0.332722
91	ACC	Macrophage_XCELL	-0.105	0.356842
1801	LIHC	uncharacterized cell_QUANTISEQ	-0.549	1.23e-30	***
93	ACC	Macrophage M2_XCELL	0.06	0.600182
94	ACC	Mast cell_XCELL	-0.071	0.534252
95	ACC	B cell memory_XCELL	-0.072	0.527397
96	ACC	Monocyte_XCELL	0.187	0.0982845
97	ACC	B cell naive_XCELL	-0.083	0.468338
98	ACC	Neutrophil_XCELL	0.105	0.356486
99	ACC	NK cell_XCELL	0.218	0.0533874
100	ACC	T cell NK_XCELL	0.057	0.619613
101	ACC	Plasmacytoid dendritic cell_XCELL	-0.096	0.398221
102	ACC	B cell plasma_XCELL	-0.103	0.364096
103	ACC	T cell gamma delta_XCELL	0.04	0.724673
104	ACC	T cell CD4+ Th1_XCELL	-0.064	0.577642
105	ACC	T cell CD4+ Th2_XCELL	0.175	0.122067
106	ACC	T cell regulatory (Tregs)_XCELL	0.032	0.777928
107	ACC	immune score_XCELL	0.057	0.616684
108	ACC	stroma score_XCELL	0.12	0.291335
109	ACC	microenvironment score_XCELL	0.096	0.398034
110	ACC	B cell_EPIC	-0.041	0.722144
111	ACC	T cell CD4+_EPIC	-0.059	0.602557
112	ACC	T cell CD8+_EPIC	-0.185	0.103092
1917	LUAD	uncharacterized cell_QUANTISEQ	-0.368	5.8e-18	***
114	ACC	Macrophage_EPIC	-0.116	0.30762
115	ACC	NK cell_EPIC	0.04	0.723972
116	ACC	uncharacterized cell_EPIC	-0.053	0.640346
2033	LUSC	uncharacterized cell_QUANTISEQ	-0.569	3.1e-44	***
2149	MESO	uncharacterized cell_QUANTISEQ	-0.46	7.3e-06	***
2265	OV	uncharacterized cell_QUANTISEQ	-0.214	0.000461643	***
2381	PAAD	uncharacterized cell_QUANTISEQ	-0.582	1.2e-17	***
2497	PCPG	uncharacterized cell_QUANTISEQ	-0.249	0.000712441	***
2729	READ	uncharacterized cell_QUANTISEQ	-0.456	7.39e-10	***
123	BLCA	B cell naive_CIBERSORT	0.039	0.434346
124	BLCA	B cell memory_CIBERSORT	0.033	0.507061
2961	SKCM	uncharacterized cell_QUANTISEQ	-0.499	5.36e-31	***
3077	STAD	uncharacterized cell_QUANTISEQ	-0.584	1.5e-35	***
3193	TGCT	uncharacterized cell_QUANTISEQ	-0.606	8.5e-15	***
128	BLCA	T cell CD4+ memory resting_CIBERSORT	-0.037	0.459504
3309	THCA	uncharacterized cell_QUANTISEQ	-0.208	2.16e-06	***
3425	THYM	uncharacterized cell_QUANTISEQ	-0.385	1.41e-05	***
3657	UCS	uncharacterized cell_QUANTISEQ	-0.341	0.00936502	**
132	BLCA	T cell gamma delta_CIBERSORT	0.077	0.121124
3773	UVM	uncharacterized cell_QUANTISEQ	-0.633	3.06e-10	***
232	BLCA	uncharacterized cell_EPIC	-0.48	8.45e-25	***
135	BLCA	Monocyte_CIBERSORT	-0.056	0.260266
348	BRCA	uncharacterized cell_EPIC	-0.331	1.29e-29	***
464	CESC	uncharacterized cell_EPIC	-0.307	4.34e-08	***
580	CHOL	uncharacterized cell_EPIC	-0.555	0.000536529	***
139	BLCA	Myeloid dendritic cell resting_CIBERSORT	-0.079	0.112489
696	COAD	uncharacterized cell_EPIC	-0.529	4.07e-34	***
141	BLCA	Mast cell activated_CIBERSORT	-0.041	0.414915
142	BLCA	Mast cell resting_CIBERSORT	-0.007	0.890803
928	ESCA	uncharacterized cell_EPIC	-0.593	7.81e-17	***
144	BLCA	Neutrophil_CIBERSORT	0.004	0.939112
1044	GBM	uncharacterized cell_EPIC	0.247	0.00226823	**
1160	HNSC	uncharacterized cell_EPIC	-0.508	2.07e-34	***
1276	KICH	uncharacterized cell_EPIC	-0.492	3.21e-05	***
1392	KIRC	uncharacterized cell_EPIC	-0.381	8.66e-20	***
1508	KIRP	uncharacterized cell_EPIC	-0.311	6.59e-08	***
1740	LGG	uncharacterized cell_EPIC	0.242	2.95e-08	***
1856	LIHC	uncharacterized cell_EPIC	0.29	1.26e-08	***
1972	LUAD	uncharacterized cell_EPIC	-0.437	1.93e-25	***
2088	LUSC	uncharacterized cell_EPIC	-0.417	1.68e-22	***
2204	MESO	uncharacterized cell_EPIC	-0.576	5.34e-09	***
155	BLCA	NK cell resting_CIBERSORT-ABS	0.047	0.341229
2436	PAAD	uncharacterized cell_EPIC	-0.664	4.38e-24	***
2552	PCPG	uncharacterized cell_EPIC	-0.508	3.04e-13	***
2784	READ	uncharacterized cell_EPIC	-0.571	1.24e-15	***
3016	SKCM	uncharacterized cell_EPIC	-0.529	2.32e-35	***
3132	STAD	uncharacterized cell_EPIC	-0.557	7.3e-32	***
3364	THCA	uncharacterized cell_EPIC	-0.259	3.11e-09	***
162	BLCA	Myeloid dendritic cell activated_CIBERSORT-ABS	-0.01	0.844975
3480	THYM	uncharacterized cell_EPIC	-0.457	1.55e-07	***
3596	UCEC	uncharacterized cell_EPIC	-0.147	0.000564775	***
165	BLCA	Eosinophil_CIBERSORT-ABS	-0.005	0.922255
3828	UVM	uncharacterized cell_EPIC	-0.551	1.17e-07	***
294	BRCA	T cell_MCPCOUNTER	0.397	6.87e-43	***
410	CESC	T cell_MCPCOUNTER	0.181	0.00148248	**
526	CHOL	T cell_MCPCOUNTER	0.337	0.0477599	*
642	COAD	T cell_MCPCOUNTER	0.377	7.65e-17	***
171	BLCA	Neutrophil_QUANTISEQ	-0.02	0.692703
172	BLCA	NK cell_QUANTISEQ	0.028	0.578541
173	BLCA	T cell CD4+ (non-regulatory)_QUANTISEQ	-0.034	0.490947
758	DLBC	T cell_MCPCOUNTER	0.513	0.000192053	***
874	ESCA	T cell_MCPCOUNTER	-0.158	0.0440337	*
176	BLCA	Myeloid dendritic cell_QUANTISEQ	-0.059	0.237339
1222	KICH	T cell_MCPCOUNTER	-0.281	0.0232213	*
178	BLCA	T cell_MCPCOUNTER	0.094	0.0579123
1338	KIRC	T cell_MCPCOUNTER	-0.217	4.1e-07	***
1802	LIHC	T cell_MCPCOUNTER	0.528	4.61e-28	***
1918	LUAD	T cell_MCPCOUNTER	0.383	1.74e-19	***
2034	LUSC	T cell_MCPCOUNTER	0.376	2.99e-18	***
2150	MESO	T cell_MCPCOUNTER	0.413	7.07e-05	***
2382	PAAD	T cell_MCPCOUNTER	0.42	4.69e-09	***
2730	READ	T cell_MCPCOUNTER	0.314	3.97e-05	***
186	BLCA	Neutrophil_MCPCOUNTER	-0.057	0.253896
2962	SKCM	T cell_MCPCOUNTER	0.215	2.52e-06	***
3194	TGCT	T cell_MCPCOUNTER	0.405	1.17e-06	***
3310	THCA	T cell_MCPCOUNTER	0.222	4.23e-07	***
3426	THYM	T cell_MCPCOUNTER	0.494	1.01e-08	***
222	BLCA	T cell regulatory (Tregs)_XCELL	0.225	4.77e-06	***
192	BLCA	T cell CD4+ (non-regulatory)_XCELL	0.032	0.525156
338	BRCA	T cell regulatory (Tregs)_XCELL	0.076	0.0112835	*
194	BLCA	T cell CD4+ effector memory_XCELL	0.041	0.414431
195	BLCA	T cell CD8+ naive_XCELL	-0.053	0.282284
1150	HNSC	T cell regulatory (Tregs)_XCELL	0.262	2.29e-09	***
1382	KIRC	T cell regulatory (Tregs)_XCELL	-0.092	0.03413	*
1730	LGG	T cell regulatory (Tregs)_XCELL	-0.387	9.08e-20	***
1846	LIHC	T cell regulatory (Tregs)_XCELL	-0.129	0.0126672	*
200	BLCA	Common lymphoid progenitor_XCELL	-0.09	0.0689709
2078	LUSC	T cell regulatory (Tregs)_XCELL	0.281	1.54e-10	***
2426	PAAD	T cell regulatory (Tregs)_XCELL	0.233	0.00167467	**
3122	STAD	T cell regulatory (Tregs)_XCELL	0.128	0.0133164	*
3238	TGCT	T cell regulatory (Tregs)_XCELL	0.347	3.96e-05	***
175	BLCA	T cell regulatory (Tregs)_QUANTISEQ	0.521	1.41e-29	***
291	BRCA	T cell regulatory (Tregs)_QUANTISEQ	0.195	7.1e-11	***
407	CESC	T cell regulatory (Tregs)_QUANTISEQ	0.318	1.28e-08	***
523	CHOL	T cell regulatory (Tregs)_QUANTISEQ	0.415	0.0132014	*
639	COAD	T cell regulatory (Tregs)_QUANTISEQ	0.451	3.38e-24	***
755	DLBC	T cell regulatory (Tregs)_QUANTISEQ	0.32	0.0265792	*
871	ESCA	T cell regulatory (Tregs)_QUANTISEQ	0.404	8.57e-08	***
1103	HNSC	T cell regulatory (Tregs)_QUANTISEQ	0.384	3.91e-19	***
1219	KICH	T cell regulatory (Tregs)_QUANTISEQ	0.354	0.00377436	**
1335	KIRC	T cell regulatory (Tregs)_QUANTISEQ	0.249	6.1e-09	***
215	BLCA	NK cell_XCELL	0.069	0.167033
1451	KIRP	T cell regulatory (Tregs)_QUANTISEQ	0.278	1.5e-06	***
1567	LAML	T cell regulatory (Tregs)_QUANTISEQ	-0.335	4.12e-05	***
1683	LGG	T cell regulatory (Tregs)_QUANTISEQ	-0.158	0.000325161	***
1799	LIHC	T cell regulatory (Tregs)_QUANTISEQ	0.382	2.26e-14	***
1915	LUAD	T cell regulatory (Tregs)_QUANTISEQ	0.296	6.9e-12	***
2031	LUSC	T cell regulatory (Tregs)_QUANTISEQ	0.435	1.37e-24	***
2147	MESO	T cell regulatory (Tregs)_QUANTISEQ	0.29	0.00645988	**
2379	PAAD	T cell regulatory (Tregs)_QUANTISEQ	0.31	2.41e-05	***
2495	PCPG	T cell regulatory (Tregs)_QUANTISEQ	0.187	0.0117758	*
2727	READ	T cell regulatory (Tregs)_QUANTISEQ	0.42	1.92e-08	***
2959	SKCM	T cell regulatory (Tregs)_QUANTISEQ	0.254	2.17e-08	***
3075	STAD	T cell regulatory (Tregs)_QUANTISEQ	0.318	2.99e-10	***
228	BLCA	T cell CD8+_EPIC	0.038	0.442368
3191	TGCT	T cell regulatory (Tregs)_QUANTISEQ	0.225	0.00894406	**
3307	THCA	T cell regulatory (Tregs)_QUANTISEQ	0.258	3.56e-09	***
3423	THYM	T cell regulatory (Tregs)_QUANTISEQ	-0.186	0.0416455	*
153	BLCA	T cell regulatory (Tregs)_CIBERSORT-ABS	0.28	9.78e-09	***
269	BRCA	T cell regulatory (Tregs)_CIBERSORT-ABS	0.282	1.3e-21	***
385	CESC	T cell regulatory (Tregs)_CIBERSORT-ABS	0.21	0.000211472	***
501	CHOL	T cell regulatory (Tregs)_CIBERSORT-ABS	0.58	0.000263901	***
617	COAD	T cell regulatory (Tregs)_CIBERSORT-ABS	0.237	3.15e-07	***
849	ESCA	T cell regulatory (Tregs)_CIBERSORT-ABS	0.195	0.0128293	*
1081	HNSC	T cell regulatory (Tregs)_CIBERSORT-ABS	0.253	7.96e-09	***
1197	KICH	T cell regulatory (Tregs)_CIBERSORT-ABS	0.601	1.19e-07	***
1313	KIRC	T cell regulatory (Tregs)_CIBERSORT-ABS	0.242	1.47e-08	***
1429	KIRP	T cell regulatory (Tregs)_CIBERSORT-ABS	0.25	1.64e-05	***
1661	LGG	T cell regulatory (Tregs)_CIBERSORT-ABS	0.191	1.27e-05	***
1777	LIHC	T cell regulatory (Tregs)_CIBERSORT-ABS	0.487	1.61e-23	***
1893	LUAD	T cell regulatory (Tregs)_CIBERSORT-ABS	0.176	6.19e-05	***
2009	LUSC	T cell regulatory (Tregs)_CIBERSORT-ABS	0.268	1.09e-09	***
2357	PAAD	T cell regulatory (Tregs)_CIBERSORT-ABS	0.326	8.48e-06	***
2473	PCPG	T cell regulatory (Tregs)_CIBERSORT-ABS	0.376	1.89e-07	***
2705	READ	T cell regulatory (Tregs)_CIBERSORT-ABS	0.189	0.0152418	*
2937	SKCM	T cell regulatory (Tregs)_CIBERSORT-ABS	0.307	9.67e-12	***
3053	STAD	T cell regulatory (Tregs)_CIBERSORT-ABS	0.324	1.4e-10	***
3169	TGCT	T cell regulatory (Tregs)_CIBERSORT-ABS	0.39	3.23e-06	***
3285	THCA	T cell regulatory (Tregs)_CIBERSORT-ABS	0.254	6.45e-09	***
3401	THYM	T cell regulatory (Tregs)_CIBERSORT-ABS	0.462	1.08e-07	***
3517	UCEC	T cell regulatory (Tregs)_CIBERSORT-ABS	0.212	5.84e-07	***
255	BRCA	Myeloid dendritic cell resting_CIBERSORT	0.045	0.134674
3749	UVM	T cell regulatory (Tregs)_CIBERSORT-ABS	0.449	2.89e-05	***
131	BLCA	T cell regulatory (Tregs)_CIBERSORT	-0.204	3.49e-05	***
258	BRCA	Mast cell resting_CIBERSORT	0	0.99069
259	BRCA	Eosinophil_CIBERSORT	-0.053	0.0783033
260	BRCA	Neutrophil_CIBERSORT	-0.025	0.408162
247	BRCA	T cell regulatory (Tregs)_CIBERSORT	0.069	0.0213874	*
479	CHOL	T cell regulatory (Tregs)_CIBERSORT	0.482	0.00339049	**
595	COAD	T cell regulatory (Tregs)_CIBERSORT	-0.178	0.000138365	***
827	ESCA	T cell regulatory (Tregs)_CIBERSORT	-0.269	0.000516007	***
265	BRCA	T cell CD4+ naive_CIBERSORT-ABS	-0.051	0.0922239
1059	HNSC	T cell regulatory (Tregs)_CIBERSORT	0.096	0.0311214	*
1639	LGG	T cell regulatory (Tregs)_CIBERSORT	0.111	0.0118658	*
1755	LIHC	T cell regulatory (Tregs)_CIBERSORT	0.105	0.0434084	*
2451	PCPG	T cell regulatory (Tregs)_CIBERSORT	0.225	0.00230003	**
2567	PRAD	T cell regulatory (Tregs)_CIBERSORT	-0.096	0.0320195	*
271	BRCA	NK cell resting_CIBERSORT-ABS	-0.031	0.31164
2799	SARC	T cell regulatory (Tregs)_CIBERSORT	-0.132	0.0330671	*
3031	STAD	T cell regulatory (Tregs)_CIBERSORT	-0.104	0.0448136	*
3147	TGCT	T cell regulatory (Tregs)_CIBERSORT	0.257	0.00268413	**
3379	THYM	T cell regulatory (Tregs)_CIBERSORT	0.478	3.26e-08	***
216	BLCA	T cell NK_XCELL	0.191	0.000104214	***
448	CESC	T cell NK_XCELL	0.216	0.000141136	***
564	CHOL	T cell NK_XCELL	0.403	0.0165225	*
796	DLBC	T cell NK_XCELL	0.377	0.00826164	**
1144	HNSC	T cell NK_XCELL	0.262	2.45e-09	***
281	BRCA	Eosinophil_CIBERSORT-ABS	-0.013	0.673854
1260	KICH	T cell NK_XCELL	0.255	0.0402805	*
1492	KIRP	T cell NK_XCELL	0.175	0.00278185	**
1608	LAML	T cell NK_XCELL	0.281	0.000650859	***
285	BRCA	Macrophage M2_QUANTISEQ	0.002	0.94717
1724	LGG	T cell NK_XCELL	0.289	2.4e-11	***
1840	LIHC	T cell NK_XCELL	0.263	2.64e-07	***
1956	LUAD	T cell NK_XCELL	0.235	6.83e-08	***
2072	LUSC	T cell NK_XCELL	0.204	4.29e-06	***
2652	PRAD	T cell NK_XCELL	0.143	0.00134511	**
2884	SARC	T cell NK_XCELL	0.179	0.00377815	**
3000	SKCM	T cell NK_XCELL	-0.287	2.35e-10	***
3116	STAD	T cell NK_XCELL	0.157	0.0022697	**
3348	THCA	T cell NK_XCELL	0.276	2.49e-10	***
3464	THYM	T cell NK_XCELL	0.349	9.55e-05	***
3696	UCS	T cell NK_XCELL	0.274	0.038806	*
3812	UVM	T cell NK_XCELL	-0.271	0.0151135	*
219	BLCA	T cell gamma delta_XCELL	0.119	0.01648	*
335	BRCA	T cell gamma delta_XCELL	0.104	0.00054899	***
451	CESC	T cell gamma delta_XCELL	0.173	0.00234354	**
567	CHOL	T cell gamma delta_XCELL	0.377	0.0253896	*
799	DLBC	T cell gamma delta_XCELL	-0.325	0.0241509	*
1147	HNSC	T cell gamma delta_XCELL	0.206	2.94e-06	***
1727	LGG	T cell gamma delta_XCELL	0.114	0.0099111	**
1843	LIHC	T cell gamma delta_XCELL	0.238	3.53e-06	***
2075	LUSC	T cell gamma delta_XCELL	0.111	0.0129322	*
2423	PAAD	T cell gamma delta_XCELL	-0.157	0.0357746	*
2655	PRAD	T cell gamma delta_XCELL	-0.096	0.0320491	*
3003	SKCM	T cell gamma delta_XCELL	0.301	2.6e-11	***
3119	STAD	T cell gamma delta_XCELL	0.12	0.0202475	*
3235	TGCT	T cell gamma delta_XCELL	0.236	0.00607964	**
3467	THYM	T cell gamma delta_XCELL	0.356	6.53e-05	***
3815	UVM	T cell gamma delta_XCELL	0.234	0.0366629	*
154	BLCA	T cell gamma delta_CIBERSORT-ABS	0.211	1.73e-05	***
270	BRCA	T cell gamma delta_CIBERSORT-ABS	0.161	8.5e-08	***
386	CESC	T cell gamma delta_CIBERSORT-ABS	0.25	9.99e-06	***
317	BRCA	Common myeloid progenitor_XCELL	-0.051	0.0900082
502	CHOL	T cell gamma delta_CIBERSORT-ABS	0.385	0.0224562	*
734	DLBC	T cell gamma delta_CIBERSORT-ABS	0.547	5.8e-05	***
320	BRCA	Eosinophil_XCELL	-0.003	0.91687
1082	HNSC	T cell gamma delta_CIBERSORT-ABS	0.174	8.79e-05	***
1314	KIRC	T cell gamma delta_CIBERSORT-ABS	0.265	5.64e-10	***
1430	KIRP	T cell gamma delta_CIBERSORT-ABS	0.215	0.000227042	***
1778	LIHC	T cell gamma delta_CIBERSORT-ABS	0.304	2.31e-09	***
1894	LUAD	T cell gamma delta_CIBERSORT-ABS	0.115	0.00910331	**
2010	LUSC	T cell gamma delta_CIBERSORT-ABS	0.174	9.07e-05	***
2126	MESO	T cell gamma delta_CIBERSORT-ABS	0.316	0.00286398	**
2938	SKCM	T cell gamma delta_CIBERSORT-ABS	0.225	7.74e-07	***
3054	STAD	T cell gamma delta_CIBERSORT-ABS	0.12	0.0205273	*
3286	THCA	T cell gamma delta_CIBERSORT-ABS	0.095	0.0326772	*
3750	UVM	T cell gamma delta_CIBERSORT-ABS	0.36	0.00103889	**
332	BRCA	T cell NK_XCELL	0.015	0.627569
248	BRCA	T cell gamma delta_CIBERSORT	0.093	0.00200426	**
364	CESC	T cell gamma delta_CIBERSORT	0.212	0.000181994	***
480	CHOL	T cell gamma delta_CIBERSORT	0.353	0.037469	*
336	BRCA	T cell CD4+ Th1_XCELL	0.045	0.137958
712	DLBC	T cell gamma delta_CIBERSORT	0.547	5.82e-05	***
1060	HNSC	T cell gamma delta_CIBERSORT	0.131	0.00328933	**
1292	KIRC	T cell gamma delta_CIBERSORT	0.165	0.000136725	***
1408	KIRP	T cell gamma delta_CIBERSORT	0.175	0.00276608	**
1988	LUSC	T cell gamma delta_CIBERSORT	0.122	0.00620298	**
2104	MESO	T cell gamma delta_CIBERSORT	0.31	0.00343995	**
2916	SKCM	T cell gamma delta_CIBERSORT	0.139	0.0025529	**
344	BRCA	T cell CD8+_EPIC	0.039	0.195931
3032	STAD	T cell gamma delta_CIBERSORT	0.109	0.0344119	*
3496	UCEC	T cell gamma delta_CIBERSORT	0.106	0.0131995	*
3728	UVM	T cell gamma delta_CIBERSORT	0.223	0.04657	*
152	BLCA	T cell follicular helper_CIBERSORT-ABS	0.438	2e-20	***
268	BRCA	T cell follicular helper_CIBERSORT-ABS	0.457	5.74e-58	***
384	CESC	T cell follicular helper_CIBERSORT-ABS	0.333	2.4e-09	***
500	CHOL	T cell follicular helper_CIBERSORT-ABS	0.361	0.0333569	*
616	COAD	T cell follicular helper_CIBERSORT-ABS	0.324	1.51e-12	***
732	DLBC	T cell follicular helper_CIBERSORT-ABS	0.396	0.0053619	**
848	ESCA	T cell follicular helper_CIBERSORT-ABS	0.217	0.00539352	**
1080	HNSC	T cell follicular helper_CIBERSORT-ABS	0.269	8.28e-10	***
356	CESC	B cell memory_CIBERSORT	0.105	0.0658211
357	CESC	B cell plasma_CIBERSORT	-0.054	0.347574
1312	KIRC	T cell follicular helper_CIBERSORT-ABS	0.263	7.43e-10	***
359	CESC	T cell CD4+ naive_CIBERSORT	-0.008	0.888456
1428	KIRP	T cell follicular helper_CIBERSORT-ABS	0.255	1.14e-05	***
1776	LIHC	T cell follicular helper_CIBERSORT-ABS	0.441	4.04e-19	***
362	CESC	T cell follicular helper_CIBERSORT	-0.029	0.610362
363	CESC	T cell regulatory (Tregs)_CIBERSORT	0.026	0.646219
1892	LUAD	T cell follicular helper_CIBERSORT-ABS	0.238	4.63e-08	***
2008	LUSC	T cell follicular helper_CIBERSORT-ABS	0.304	3.88e-12	***
366	CESC	NK cell activated_CIBERSORT	0.019	0.745497
367	CESC	Monocyte_CIBERSORT	-0.092	0.109386
368	CESC	Macrophage M0_CIBERSORT	-0.011	0.844771
2124	MESO	T cell follicular helper_CIBERSORT-ABS	0.316	0.00290904	**
370	CESC	Macrophage M2_CIBERSORT	0.104	0.0694975
371	CESC	Myeloid dendritic cell resting_CIBERSORT	-0.032	0.581012
2356	PAAD	T cell follicular helper_CIBERSORT-ABS	0.334	5e-06	***
373	CESC	Mast cell activated_CIBERSORT	-0.099	0.0833185
2472	PCPG	T cell follicular helper_CIBERSORT-ABS	0.246	0.000826631	***
375	CESC	Eosinophil_CIBERSORT	-0.011	0.845268
2704	READ	T cell follicular helper_CIBERSORT-ABS	0.224	0.0037503	**
2936	SKCM	T cell follicular helper_CIBERSORT-ABS	0.439	1.21e-23	***
3052	STAD	T cell follicular helper_CIBERSORT-ABS	0.275	6.46e-08	***
3284	THCA	T cell follicular helper_CIBERSORT-ABS	0.315	3.62e-13	***
3400	THYM	T cell follicular helper_CIBERSORT-ABS	0.236	0.00951929	**
381	CESC	T cell CD4+ naive_CIBERSORT-ABS	-0.007	0.903671
382	CESC	T cell CD4+ memory resting_CIBERSORT-ABS	0.102	0.0760115
3748	UVM	T cell follicular helper_CIBERSORT-ABS	0.471	1.03e-05	***
130	BLCA	T cell follicular helper_CIBERSORT	-0.243	7.43e-07	***
246	BRCA	T cell follicular helper_CIBERSORT	0.175	4.87e-09	***
594	COAD	T cell follicular helper_CIBERSORT	-0.114	0.0153009	*
387	CESC	NK cell resting_CIBERSORT-ABS	-0.083	0.148031
826	ESCA	T cell follicular helper_CIBERSORT	-0.204	0.00904237	**
389	CESC	Monocyte_CIBERSORT-ABS	0.095	0.096697
942	GBM	T cell follicular helper_CIBERSORT	0.17	0.0367357	*
1058	HNSC	T cell follicular helper_CIBERSORT	-0.139	0.00182759	**
1638	LGG	T cell follicular helper_CIBERSORT	-0.197	7.1e-06	***
1870	LUAD	T cell follicular helper_CIBERSORT	-0.27	4.36e-10	***
394	CESC	Myeloid dendritic cell activated_CIBERSORT-ABS	-0.018	0.758946
395	CESC	Mast cell activated_CIBERSORT-ABS	0.067	0.244585
396	CESC	Mast cell resting_CIBERSORT-ABS	-0.022	0.705434
397	CESC	Eosinophil_CIBERSORT-ABS	0.003	0.960863
398	CESC	Neutrophil_CIBERSORT-ABS	-0.097	0.0895675
1986	LUSC	T cell follicular helper_CIBERSORT	-0.216	1.01e-06	***
2682	READ	T cell follicular helper_CIBERSORT	-0.218	0.0049424	**
2914	SKCM	T cell follicular helper_CIBERSORT	-0.159	0.000513751	***
402	CESC	Monocyte_QUANTISEQ	0.029	0.617286
403	CESC	Neutrophil_QUANTISEQ	0.067	0.241115
404	CESC	NK cell_QUANTISEQ	-0.033	0.567009
3030	STAD	T cell follicular helper_CIBERSORT	-0.173	0.000762983	***
3146	TGCT	T cell follicular helper_CIBERSORT	-0.343	5e-05	***
3378	THYM	T cell follicular helper_CIBERSORT	0.21	0.0213292	*
408	CESC	Myeloid dendritic cell_QUANTISEQ	-0.031	0.58871
3494	UCEC	T cell follicular helper_CIBERSORT	-0.172	5.22e-05	***
3726	UVM	T cell follicular helper_CIBERSORT	0.375	0.000603258	***
196	BLCA	T cell CD8+_XCELL	0.333	5.29e-12	***
312	BRCA	T cell CD8+_XCELL	0.318	2.86e-27	***
428	CESC	T cell CD8+_XCELL	0.341	9.02e-10	***
544	CHOL	T cell CD8+_XCELL	0.506	0.00190993	**
660	COAD	T cell CD8+_XCELL	0.258	2.48e-08	***
776	DLBC	T cell CD8+_XCELL	0.545	6.28e-05	***
892	ESCA	T cell CD8+_XCELL	0.28	0.000290258	***
418	CESC	Neutrophil_MCPCOUNTER	-0.053	0.354932
1124	HNSC	T cell CD8+_XCELL	0.339	5e-15	***
1240	KICH	T cell CD8+_XCELL	0.422	0.000467997	***
1356	KIRC	T cell CD8+_XCELL	0.338	1.01e-15	***
1472	KIRP	T cell CD8+_XCELL	0.256	9.95e-06	***
1820	LIHC	T cell CD8+_XCELL	0.381	2.8e-14	***
1936	LUAD	T cell CD8+_XCELL	0.203	3.29e-06	***
2052	LUSC	T cell CD8+_XCELL	0.334	1.6e-14	***
426	CESC	T cell CD4+ effector memory_XCELL	0.105	0.0661619
427	CESC	T cell CD8+ naive_XCELL	0.028	0.622565
2168	MESO	T cell CD8+_XCELL	0.298	0.00504887	**
2400	PAAD	T cell CD8+_XCELL	0.383	1.23e-07	***
2748	READ	T cell CD8+_XCELL	0.164	0.0357696	*
2980	SKCM	T cell CD8+_XCELL	0.464	1.48e-26	***
3096	STAD	T cell CD8+_XCELL	0.427	5.23e-18	***
433	CESC	Common myeloid progenitor_XCELL	-0.009	0.871613
3212	TGCT	T cell CD8+_XCELL	0.359	2.11e-05	***
3328	THCA	T cell CD8+_XCELL	0.151	0.000622456	***
436	CESC	Eosinophil_XCELL	0.013	0.822133
437	CESC	Granulocyte-monocyte progenitor_XCELL	0.095	0.0982009
3444	THYM	T cell CD8+_XCELL	0.506	3.7e-09	***
3560	UCEC	T cell CD8+_XCELL	0.09	0.0354738	*
3792	UVM	T cell CD8+_XCELL	0.426	8.11e-05	***
119	BLCA	T cell CD8+_TIMER	0.418	1.33e-18	***
442	CESC	Mast cell_XCELL	-0.11	0.0551876
235	BRCA	T cell CD8+_TIMER	0.304	7.04e-25	***
351	CESC	T cell CD8+_TIMER	0.291	2.15e-07	***
583	COAD	T cell CD8+_TIMER	0.375	1.3e-16	***
446	CESC	Neutrophil_XCELL	-0.08	0.161373
447	CESC	NK cell_XCELL	0.054	0.34664
699	DLBC	T cell CD8+_TIMER	0.6	6.62e-06	***
815	ESCA	T cell CD8+_TIMER	0.307	6.8e-05	***
1047	HNSC	T cell CD8+_TIMER	0.402	4.95e-21	***
1279	KIRC	T cell CD8+_TIMER	0.478	1.04e-31	***
1395	KIRP	T cell CD8+_TIMER	0.274	2.18e-06	***
453	CESC	T cell CD4+ Th2_XCELL	0.046	0.42276
454	CESC	T cell regulatory (Tregs)_XCELL	0.076	0.184045
1743	LIHC	T cell CD8+_TIMER	0.538	3.51e-29	***
1859	LUAD	T cell CD8+_TIMER	0.35	2.54e-16	***
1975	LUSC	T cell CD8+_TIMER	0.463	5e-28	***
2091	MESO	T cell CD8+_TIMER	0.343	0.00112844	**
2207	OV	T cell CD8+_TIMER	0.203	0.000910982	***
2323	PAAD	T cell CD8+_TIMER	0.565	1.71e-16	***
2439	PCPG	T cell CD8+_TIMER	0.325	7.93e-06	***
2555	PRAD	T cell CD8+_TIMER	0.113	0.0113927	*
2903	SKCM	T cell CD8+_TIMER	0.418	2.61e-21	***
3019	STAD	T cell CD8+_TIMER	0.518	4.79e-27	***
3135	TGCT	T cell CD8+_TIMER	0.255	0.00289191	**
3367	THYM	T cell CD8+_TIMER	0.301	0.000840487	***
467	CHOL	T cell CD8+_TIMER	-0.166	0.339116
468	CHOL	Neutrophil_TIMER	0.106	0.543625
469	CHOL	Macrophage_TIMER	0.191	0.27151
470	CHOL	Myeloid dendritic cell_TIMER	0.29	0.0912366
471	CHOL	B cell naive_CIBERSORT	-0.146	0.401728
3599	UCS	T cell CD8+_TIMER	0.267	0.0450704	*
473	CHOL	B cell plasma_CIBERSORT	-0.323	0.0580278
474	CHOL	T cell CD8+_CIBERSORT	0.213	0.220222
174	BLCA	T cell CD8+_QUANTISEQ	0.331	8.21e-12	***
476	CHOL	T cell CD4+ memory resting_CIBERSORT	-0.085	0.627961
477	CHOL	T cell CD4+ memory activated_CIBERSORT	0.062	0.725397
478	CHOL	T cell follicular helper_CIBERSORT	0.096	0.583129
290	BRCA	T cell CD8+_QUANTISEQ	0.351	3.46e-33	***
406	CESC	T cell CD8+_QUANTISEQ	0.262	3.38e-06	***
481	CHOL	NK cell resting_CIBERSORT	-0.258	0.134438
482	CHOL	NK cell activated_CIBERSORT	-0.077	0.661541
483	CHOL	Monocyte_CIBERSORT	0.096	0.581687
484	CHOL	Macrophage M0_CIBERSORT	-0.211	0.223268
485	CHOL	Macrophage M1_CIBERSORT	-0.087	0.619456
486	CHOL	Macrophage M2_CIBERSORT	-0.075	0.667782
487	CHOL	Myeloid dendritic cell resting_CIBERSORT	0.148	0.397299
488	CHOL	Myeloid dendritic cell activated_CIBERSORT	-0.036	0.838292
489	CHOL	Mast cell activated_CIBERSORT	0.016	0.928636
490	CHOL	Mast cell resting_CIBERSORT	-0.05	0.77379
491	CHOL	Eosinophil_CIBERSORT	-0.098	0.573816
492	CHOL	Neutrophil_CIBERSORT	0.089	0.612852
493	CHOL	B cell naive_CIBERSORT-ABS	0.088	0.614644
522	CHOL	T cell CD8+_QUANTISEQ	0.503	0.00208911	**
495	CHOL	B cell plasma_CIBERSORT-ABS	-0.073	0.67553
638	COAD	T cell CD8+_QUANTISEQ	0.37	3.13e-16	***
754	DLBC	T cell CD8+_QUANTISEQ	0.393	0.00571445	**
498	CHOL	T cell CD4+ memory resting_CIBERSORT-ABS	0.254	0.140922
499	CHOL	T cell CD4+ memory activated_CIBERSORT-ABS	0.203	0.241031
870	ESCA	T cell CD8+_QUANTISEQ	0.326	2.14e-05	***
1102	HNSC	T cell CD8+_QUANTISEQ	0.332	2.09e-14	***
1218	KICH	T cell CD8+_QUANTISEQ	0.477	5.96e-05	***
503	CHOL	NK cell resting_CIBERSORT-ABS	-0.174	0.31662
1334	KIRC	T cell CD8+_QUANTISEQ	0.355	2.79e-17	***
505	CHOL	Monocyte_CIBERSORT-ABS	0.246	0.154399
506	CHOL	Macrophage M0_CIBERSORT-ABS	0.138	0.428659
507	CHOL	Macrophage M1_CIBERSORT-ABS	0.234	0.176808
1450	KIRP	T cell CD8+_QUANTISEQ	0.204	0.000468175	***
509	CHOL	Myeloid dendritic cell resting_CIBERSORT-ABS	0.225	0.194785
510	CHOL	Myeloid dendritic cell activated_CIBERSORT-ABS	0.013	0.940615
1798	LIHC	T cell CD8+_QUANTISEQ	0.454	2.77e-20	***
512	CHOL	Mast cell resting_CIBERSORT-ABS	-0.026	0.882523
513	CHOL	Eosinophil_CIBERSORT-ABS	-0.098	0.573816
514	CHOL	Neutrophil_CIBERSORT-ABS	0.303	0.0767925
1914	LUAD	T cell CD8+_QUANTISEQ	0.277	1.62e-10	***
516	CHOL	Macrophage M1_QUANTISEQ	0.165	0.342534
517	CHOL	Macrophage M2_QUANTISEQ	0.183	0.293711
518	CHOL	Monocyte_QUANTISEQ	0.151	0.38594
519	CHOL	Neutrophil_QUANTISEQ	-0.321	0.0603882
520	CHOL	NK cell_QUANTISEQ	-0.123	0.482318
521	CHOL	T cell CD4+ (non-regulatory)_QUANTISEQ	0.039	0.823397
2030	LUSC	T cell CD8+_QUANTISEQ	0.263	2.39e-09	***
2146	MESO	T cell CD8+_QUANTISEQ	0.322	0.00231944	**
524	CHOL	Myeloid dendritic cell_QUANTISEQ	-0.185	0.287682
2378	PAAD	T cell CD8+_QUANTISEQ	0.519	9.26e-14	***
2494	PCPG	T cell CD8+_QUANTISEQ	0.248	0.00075462	***
2726	READ	T cell CD8+_QUANTISEQ	0.252	0.00108335	**
528	CHOL	cytotoxicity score_MCPCOUNTER	0.317	0.0638586
2958	SKCM	T cell CD8+_QUANTISEQ	0.419	1.82e-21	***
3074	STAD	T cell CD8+_QUANTISEQ	0.354	1.7e-12	***
531	CHOL	Monocyte_MCPCOUNTER	0.165	0.342848
532	CHOL	Macrophage/Monocyte_MCPCOUNTER	0.165	0.342848
3306	THCA	T cell CD8+_QUANTISEQ	0.138	0.0018898	**
534	CHOL	Neutrophil_MCPCOUNTER	-0.288	0.0936247
3422	THYM	T cell CD8+_QUANTISEQ	0.447	3.04e-07	***
3770	UVM	T cell CD8+_QUANTISEQ	0.465	1.37e-05	***
179	BLCA	T cell CD8+_MCPCOUNTER	0.174	0.000427796	***
295	BRCA	T cell CD8+_MCPCOUNTER	0.352	2.05e-33	***
411	CESC	T cell CD8+_MCPCOUNTER	0.142	0.0131459	*
527	CHOL	T cell CD8+_MCPCOUNTER	0.455	0.00599602	**
643	COAD	T cell CD8+_MCPCOUNTER	0.268	6.31e-09	***
542	CHOL	T cell CD4+ effector memory_XCELL	-0.013	0.942656
875	ESCA	T cell CD8+_MCPCOUNTER	0.315	4.21e-05	***
1107	HNSC	T cell CD8+_MCPCOUNTER	0.262	2.33e-09	***
1223	KICH	T cell CD8+_MCPCOUNTER	0.551	1.98e-06	***
1339	KIRC	T cell CD8+_MCPCOUNTER	0.358	1.62e-17	***
1455	KIRP	T cell CD8+_MCPCOUNTER	0.188	0.0013028	**
1687	LGG	T cell CD8+_MCPCOUNTER	0.092	0.0366985	*
1803	LIHC	T cell CD8+_MCPCOUNTER	0.427	6.74e-18	***
1919	LUAD	T cell CD8+_MCPCOUNTER	0.242	2.82e-08	***
551	CHOL	Endothelial cell_XCELL	0.325	0.0564147
552	CHOL	Eosinophil_XCELL	0.218	0.207441
553	CHOL	Granulocyte-monocyte progenitor_XCELL	0.243	0.160007
2035	LUSC	T cell CD8+_MCPCOUNTER	0.097	0.0298351	*
2151	MESO	T cell CD8+_MCPCOUNTER	0.313	0.00318409	**
2383	PAAD	T cell CD8+_MCPCOUNTER	0.452	2.03e-10	***
557	CHOL	Macrophage M2_XCELL	-0.023	0.894675
558	CHOL	Mast cell_XCELL	0.254	0.141539
2499	PCPG	T cell CD8+_MCPCOUNTER	0.215	0.00363603	**
2615	PRAD	T cell CD8+_MCPCOUNTER	-0.147	0.000979504	***
2963	SKCM	T cell CD8+_MCPCOUNTER	0.421	1.12e-21	***
562	CHOL	Neutrophil_XCELL	-0.002	0.990118
563	CHOL	NK cell_XCELL	0.01	0.956081
3079	STAD	T cell CD8+_MCPCOUNTER	0.164	0.00146822	**
3195	TGCT	T cell CD8+_MCPCOUNTER	0.298	0.00046161	***
566	CHOL	B cell plasma_XCELL	0.099	0.573307
3427	THYM	T cell CD8+_MCPCOUNTER	0.466	8.17e-08	***
568	CHOL	T cell CD4+ Th1_XCELL	-0.139	0.427215
569	CHOL	T cell CD4+ Th2_XCELL	0.219	0.205556
570	CHOL	T cell regulatory (Tregs)_XCELL	0.126	0.470559
3775	UVM	T cell CD8+_MCPCOUNTER	0.437	5.11e-05	***
572	CHOL	stroma score_XCELL	0.311	0.068692
460	CESC	T cell CD8+_EPIC	0.177	0.00192611	**
924	ESCA	T cell CD8+_EPIC	-0.257	0.000939478	***
1156	HNSC	T cell CD8+_EPIC	-0.157	0.000393036	***
576	CHOL	T cell CD8+_EPIC	0.203	0.242648
1388	KIRC	T cell CD8+_EPIC	0.281	3.91e-11	***
578	CHOL	Macrophage_EPIC	-0.053	0.764351
579	CHOL	NK cell_EPIC	0.142	0.417172
1620	LAML	T cell CD8+_EPIC	0.506	9.99e-11	***
1736	LGG	T cell CD8+_EPIC	-0.49	2.2e-32	***
2432	PAAD	T cell CD8+_EPIC	-0.156	0.0371099	*
2548	PCPG	T cell CD8+_EPIC	-0.213	0.0039106	**
2664	PRAD	T cell CD8+_EPIC	-0.113	0.0118491	*
2780	READ	T cell CD8+_EPIC	-0.246	0.00147293	**
2896	SARC	T cell CD8+_EPIC	0.146	0.0188692	*
587	COAD	B cell naive_CIBERSORT	0.003	0.954339
588	COAD	B cell memory_CIBERSORT	0.042	0.367403
3012	SKCM	T cell CD8+_EPIC	0.314	2.87e-12	***
590	COAD	T cell CD8+_CIBERSORT	0.036	0.449388
591	COAD	T cell CD4+ naive_CIBERSORT	-0.027	0.562579
3244	TGCT	T cell CD8+_EPIC	0.228	0.0081057	**
593	COAD	T cell CD4+ memory activated_CIBERSORT	0.062	0.18856
3476	THYM	T cell CD8+_EPIC	0.451	2.41e-07	***
3824	UVM	T cell CD8+_EPIC	0.325	0.0032651	**
596	COAD	T cell gamma delta_CIBERSORT	0.006	0.903595
32	ACC	T cell CD8+_CIBERSORT-ABS	0.231	0.0406011	*
598	COAD	NK cell activated_CIBERSORT	0.001	0.977648
599	COAD	Monocyte_CIBERSORT	-0.031	0.510514
600	COAD	Macrophage M0_CIBERSORT	0.075	0.107876
148	BLCA	T cell CD8+_CIBERSORT-ABS	0.531	7.33e-31	***
264	BRCA	T cell CD8+_CIBERSORT-ABS	0.373	1.53e-37	***
603	COAD	Myeloid dendritic cell resting_CIBERSORT	0.057	0.224799
380	CESC	T cell CD8+_CIBERSORT-ABS	0.348	3.8e-10	***
496	CHOL	T cell CD8+_CIBERSORT-ABS	0.529	0.00107366	**
612	COAD	T cell CD8+_CIBERSORT-ABS	0.38	4.12e-17	***
607	COAD	Eosinophil_CIBERSORT	-0.026	0.580456
728	DLBC	T cell CD8+_CIBERSORT-ABS	0.518	0.000161829	***
844	ESCA	T cell CD8+_CIBERSORT-ABS	0.34	9.27e-06	***
1076	HNSC	T cell CD8+_CIBERSORT-ABS	0.325	7e-14	***
611	COAD	B cell plasma_CIBERSORT-ABS	0.01	0.826536
1192	KICH	T cell CD8+_CIBERSORT-ABS	0.549	2.22e-06	***
613	COAD	T cell CD4+ naive_CIBERSORT-ABS	0.009	0.843993
1308	KIRC	T cell CD8+_CIBERSORT-ABS	0.407	1.13e-22	***
1424	KIRP	T cell CD8+_CIBERSORT-ABS	0.377	3.16e-11	***
1656	LGG	T cell CD8+_CIBERSORT-ABS	0.115	0.0090756	**
1772	LIHC	T cell CD8+_CIBERSORT-ABS	0.528	5.61e-28	***
618	COAD	T cell gamma delta_CIBERSORT-ABS	0.055	0.239835
1888	LUAD	T cell CD8+_CIBERSORT-ABS	0.271	4.19e-10	***
2004	LUSC	T cell CD8+_CIBERSORT-ABS	0.44	4.44e-25	***
2120	MESO	T cell CD8+_CIBERSORT-ABS	0.369	0.000438775	***
2236	OV	T cell CD8+_CIBERSORT-ABS	0.199	0.0011507	**
2352	PAAD	T cell CD8+_CIBERSORT-ABS	0.522	6.59e-14	***
2468	PCPG	T cell CD8+_CIBERSORT-ABS	0.349	1.48e-06	***
2700	READ	T cell CD8+_CIBERSORT-ABS	0.4	1.03e-07	***
626	COAD	Myeloid dendritic cell activated_CIBERSORT-ABS	-0.015	0.74904
2932	SKCM	T cell CD8+_CIBERSORT-ABS	0.489	9.9e-30	***
3048	STAD	T cell CD8+_CIBERSORT-ABS	0.524	8.25e-28	***
629	COAD	Eosinophil_CIBERSORT-ABS	0.045	0.33389
3164	TGCT	T cell CD8+_CIBERSORT-ABS	0.176	0.0421234	*
3280	THCA	T cell CD8+_CIBERSORT-ABS	0.308	1.3e-12	***
3396	THYM	T cell CD8+_CIBERSORT-ABS	0.244	0.00730009	**
3512	UCEC	T cell CD8+_CIBERSORT-ABS	0.149	0.000495651	***
3744	UVM	T cell CD8+_CIBERSORT-ABS	0.49	3.96e-06	***
635	COAD	Neutrophil_QUANTISEQ	0.08	0.0888629
636	COAD	NK cell_QUANTISEQ	0.01	0.830228
126	BLCA	T cell CD8+_CIBERSORT	0.141	0.00455174	**
242	BRCA	T cell CD8+_CIBERSORT	0.234	3.37e-15	***
358	CESC	T cell CD8+_CIBERSORT	0.151	0.00828672	**
706	DLBC	T cell CD8+_CIBERSORT	0.421	0.00288647	**
1054	HNSC	T cell CD8+_CIBERSORT	0.124	0.00525293	**
1170	KICH	T cell CD8+_CIBERSORT	0.392	0.00125859	**
1286	KIRC	T cell CD8+_CIBERSORT	0.206	1.69e-06	***
1402	KIRP	T cell CD8+_CIBERSORT	0.212	0.000275989	***
1518	LAML	T cell CD8+_CIBERSORT	-0.315	0.000123203	***
1750	LIHC	T cell CD8+_CIBERSORT	0.179	0.000522357	***
1982	LUSC	T cell CD8+_CIBERSORT	0.093	0.0373605	*
2214	OV	T cell CD8+_CIBERSORT	0.165	0.00696231	**
2910	SKCM	T cell CD8+_CIBERSORT	0.251	3.41e-08	***
3026	STAD	T cell CD8+_CIBERSORT	0.267	1.53e-07	***
3374	THYM	T cell CD8+_CIBERSORT	0.252	0.00549756	**
3722	UVM	T cell CD8+_CIBERSORT	0.473	9.23e-06	***
311	BRCA	T cell CD8+ naive_XCELL	0.158	1.41e-07	***
543	CHOL	T cell CD8+ naive_XCELL	0.39	0.0206992	*
1123	HNSC	T cell CD8+ naive_XCELL	0.095	0.0321823	*
656	COAD	T cell CD4+ (non-regulatory)_XCELL	-0.056	0.234996
1355	KIRC	T cell CD8+ naive_XCELL	0.129	0.00295578	**
658	COAD	T cell CD4+ effector memory_XCELL	-0.041	0.3807
659	COAD	T cell CD8+ naive_XCELL	0.05	0.286046
1703	LGG	T cell CD8+ naive_XCELL	-0.179	4.57e-05	***
1819	LIHC	T cell CD8+ naive_XCELL	-0.124	0.0167049	*
2167	MESO	T cell CD8+ naive_XCELL	0.303	0.00436102	**
2399	PAAD	T cell CD8+ naive_XCELL	0.181	0.0151987	*
664	COAD	Common lymphoid progenitor_XCELL	-0.082	0.0822668
665	COAD	Common myeloid progenitor_XCELL	0.067	0.151974
2631	PRAD	T cell CD8+ naive_XCELL	-0.091	0.0430774	*
2979	SKCM	T cell CD8+ naive_XCELL	0.233	3.22e-07	***
668	COAD	Eosinophil_XCELL	-0.01	0.837189
3327	THCA	T cell CD8+ naive_XCELL	-0.142	0.00132207	**
3443	THYM	T cell CD8+ naive_XCELL	0.27	0.00281888	**
3559	UCEC	T cell CD8+ naive_XCELL	0.087	0.0427313	*
3791	UVM	T cell CD8+ naive_XCELL	0.349	0.00150797	**
198	BLCA	T cell CD8+ effector memory_XCELL	0.39	3.08e-16	***
674	COAD	Mast cell_XCELL	0.072	0.124639
314	BRCA	T cell CD8+ effector memory_XCELL	0.237	1.82e-15	***
430	CESC	T cell CD8+ effector memory_XCELL	0.314	2.04e-08	***
677	COAD	B cell naive_XCELL	0.077	0.101047
546	CHOL	T cell CD8+ effector memory_XCELL	0.477	0.00377467	**
662	COAD	T cell CD8+ effector memory_XCELL	0.212	5.25e-06	***
680	COAD	T cell NK_XCELL	-0.078	0.0984637
778	DLBC	T cell CD8+ effector memory_XCELL	0.669	1.97e-07	***
682	COAD	B cell plasma_XCELL	-0.058	0.217186
683	COAD	T cell gamma delta_XCELL	0.017	0.713134
684	COAD	T cell CD4+ Th1_XCELL	-0.001	0.981127
894	ESCA	T cell CD8+ effector memory_XCELL	0.255	0.00101133	**
686	COAD	T cell regulatory (Tregs)_XCELL	0.086	0.0670199
1126	HNSC	T cell CD8+ effector memory_XCELL	0.314	5.42e-13	***
1358	KIRC	T cell CD8+ effector memory_XCELL	0.313	1.57e-13	***
1474	KIRP	T cell CD8+ effector memory_XCELL	0.187	0.00137905	**
1822	LIHC	T cell CD8+ effector memory_XCELL	0.268	1.68e-07	***
691	COAD	T cell CD4+_EPIC	-0.016	0.732276
692	COAD	T cell CD8+_EPIC	-0.07	0.137014
1938	LUAD	T cell CD8+ effector memory_XCELL	0.15	0.000636771	***
2054	LUSC	T cell CD8+ effector memory_XCELL	0.296	1.43e-11	***
2170	MESO	T cell CD8+ effector memory_XCELL	0.323	0.00227593	**
2402	PAAD	T cell CD8+ effector memory_XCELL	0.215	0.00389113	**
2982	SKCM	T cell CD8+ effector memory_XCELL	0.387	2.78e-18	***
698	DLBC	T cell CD4+_TIMER	0.224	0.125807
3098	STAD	T cell CD8+ effector memory_XCELL	0.312	7.33e-10	***
3214	TGCT	T cell CD8+ effector memory_XCELL	0.257	0.00273216	**
3446	THYM	T cell CD8+ effector memory_XCELL	0.34	0.000147981	***
3794	UVM	T cell CD8+ effector memory_XCELL	0.346	0.00167502	**
197	BLCA	T cell CD8+ central memory_XCELL	0.471	8.19e-24	***
313	BRCA	T cell CD8+ central memory_XCELL	0.364	8.87e-36	***
429	CESC	T cell CD8+ central memory_XCELL	0.368	3.16e-11	***
545	CHOL	T cell CD8+ central memory_XCELL	0.568	0.00036695	***
707	DLBC	T cell CD4+ naive_CIBERSORT	0.065	0.662202
708	DLBC	T cell CD4+ memory resting_CIBERSORT	-0.119	0.418739
661	COAD	T cell CD8+ central memory_XCELL	0.392	3.91e-18	***
710	DLBC	T cell follicular helper_CIBERSORT	0.222	0.130183
711	DLBC	T cell regulatory (Tregs)_CIBERSORT	0.039	0.793955
777	DLBC	T cell CD8+ central memory_XCELL	0.566	2.78e-05	***
713	DLBC	NK cell resting_CIBERSORT	-0.147	0.318892
714	DLBC	NK cell activated_CIBERSORT	0.144	0.328748
715	DLBC	Monocyte_CIBERSORT	-0.176	0.230547
716	DLBC	Macrophage M0_CIBERSORT	0.28	0.0541271
893	ESCA	T cell CD8+ central memory_XCELL	0.304	8.1e-05	***
1125	HNSC	T cell CD8+ central memory_XCELL	0.35	6.21e-16	***
719	DLBC	Myeloid dendritic cell resting_CIBERSORT	0.092	0.534053
720	DLBC	Myeloid dendritic cell activated_CIBERSORT	0.148	0.314513
721	DLBC	Mast cell activated_CIBERSORT	0.158	0.283748
722	DLBC	Mast cell resting_CIBERSORT	0.143	0.330568
723	DLBC	Eosinophil_CIBERSORT	0.072	0.62836
724	DLBC	Neutrophil_CIBERSORT	0.013	0.929515
725	DLBC	B cell naive_CIBERSORT-ABS	-0.07	0.638433
726	DLBC	B cell memory_CIBERSORT-ABS	-0.116	0.431174
727	DLBC	B cell plasma_CIBERSORT-ABS	-0.09	0.541719
1241	KICH	T cell CD8+ central memory_XCELL	0.349	0.00432724	**
729	DLBC	T cell CD4+ naive_CIBERSORT-ABS	0.164	0.264267
730	DLBC	T cell CD4+ memory resting_CIBERSORT-ABS	0.033	0.825694
1357	KIRC	T cell CD8+ central memory_XCELL	0.363	4.83e-18	***
1473	KIRP	T cell CD8+ central memory_XCELL	0.302	1.54e-07	***
733	DLBC	T cell regulatory (Tregs)_CIBERSORT-ABS	0.228	0.119663
1589	LAML	T cell CD8+ central memory_XCELL	-0.201	0.0155252	*
735	DLBC	NK cell resting_CIBERSORT-ABS	-0.066	0.655446
1821	LIHC	T cell CD8+ central memory_XCELL	0.455	2.14e-20	***
737	DLBC	Monocyte_CIBERSORT-ABS	-0.021	0.889394
1937	LUAD	T cell CD8+ central memory_XCELL	0.315	2.63e-13	***
2053	LUSC	T cell CD8+ central memory_XCELL	0.42	7.82e-23	***
2169	MESO	T cell CD8+ central memory_XCELL	0.339	0.00131614	**
741	DLBC	Myeloid dendritic cell resting_CIBERSORT-ABS	0.092	0.531967
742	DLBC	Myeloid dendritic cell activated_CIBERSORT-ABS	0.226	0.122421
2285	OV	T cell CD8+ central memory_XCELL	0.177	0.00378291	**
744	DLBC	Mast cell resting_CIBERSORT-ABS	0.206	0.159085
745	DLBC	Eosinophil_CIBERSORT-ABS	0.072	0.62836
746	DLBC	Neutrophil_CIBERSORT-ABS	0.244	0.0944323
2401	PAAD	T cell CD8+ central memory_XCELL	0.4	2.81e-08	***
2517	PCPG	T cell CD8+ central memory_XCELL	0.163	0.0279979	*
749	DLBC	Macrophage M2_QUANTISEQ	0.218	0.136276
750	DLBC	Monocyte_QUANTISEQ	0.028	0.850923
751	DLBC	Neutrophil_QUANTISEQ	-0.065	0.662513
2749	READ	T cell CD8+ central memory_XCELL	0.304	7.13e-05	***
753	DLBC	T cell CD4+ (non-regulatory)_QUANTISEQ	0.055	0.712348
2981	SKCM	T cell CD8+ central memory_XCELL	0.489	1.27e-29	***
3097	STAD	T cell CD8+ central memory_XCELL	0.444	1.76e-19	***
756	DLBC	Myeloid dendritic cell_QUANTISEQ	-0.019	0.900132
757	DLBC	uncharacterized cell_QUANTISEQ	-0.003	0.981714
3213	TGCT	T cell CD8+ central memory_XCELL	0.352	3.05e-05	***
759	DLBC	T cell CD8+_MCPCOUNTER	0.193	0.189706
3329	THCA	T cell CD8+ central memory_XCELL	0.21	1.8e-06	***
3445	THYM	T cell CD8+ central memory_XCELL	0.505	4.07e-09	***
3561	UCEC	T cell CD8+ central memory_XCELL	0.111	0.00973486	**
3793	UVM	T cell CD8+ central memory_XCELL	0.477	7.87e-06	***
118	BLCA	T cell CD4+_TIMER	0.441	9.78e-21	***
234	BRCA	T cell CD4+_TIMER	0.394	3.17e-42	***
766	DLBC	Neutrophil_MCPCOUNTER	0.225	0.12332
767	DLBC	Endothelial cell_MCPCOUNTER	0.229	0.118146
350	CESC	T cell CD4+_TIMER	0.318	1.25e-08	***
466	CHOL	T cell CD4+_TIMER	0.408	0.0148619	*
582	COAD	T cell CD4+_TIMER	0.389	7.2e-18	***
771	DLBC	T cell CD4+ naive_XCELL	0.263	0.0712021
814	ESCA	T cell CD4+_TIMER	0.419	2.7e-08	***
1046	HNSC	T cell CD4+_TIMER	0.3	5.68e-12	***
1162	KICH	T cell CD4+_TIMER	0.647	5.73e-09	***
775	DLBC	T cell CD8+ naive_XCELL	-0.197	0.179025
1278	KIRC	T cell CD4+_TIMER	0.407	1.2e-22	***
1394	KIRP	T cell CD4+_TIMER	0.331	8.03e-09	***
1626	LGG	T cell CD4+_TIMER	0.373	2.12e-18	***
779	DLBC	Class-switched memory B cell_XCELL	-0.252	0.0839525
780	DLBC	Common lymphoid progenitor_XCELL	-0.185	0.207133
781	DLBC	Common myeloid progenitor_XCELL	-0.214	0.144014
1742	LIHC	T cell CD4+_TIMER	0.467	1.88e-21	***
783	DLBC	Endothelial cell_XCELL	0.133	0.367817
784	DLBC	Eosinophil_XCELL	-0.026	0.858412
785	DLBC	Granulocyte-monocyte progenitor_XCELL	0.101	0.492723
786	DLBC	Hematopoietic stem cell_XCELL	-0.243	0.0965894
1858	LUAD	T cell CD4+_TIMER	0.377	7.66e-19	***
1974	LUSC	T cell CD4+_TIMER	0.256	6.42e-09	***
2322	PAAD	T cell CD4+_TIMER	0.351	1.43e-06	***
790	DLBC	Mast cell_XCELL	-0.085	0.566089
2438	PCPG	T cell CD4+_TIMER	0.465	4.2e-11	***
2670	READ	T cell CD4+_TIMER	0.28	0.000275661	***
2902	SKCM	T cell CD4+_TIMER	0.4	1.63e-19	***
794	DLBC	Neutrophil_XCELL	0.281	0.0530489
3018	STAD	T cell CD4+_TIMER	0.385	1.1e-14	***
3134	TGCT	T cell CD4+_TIMER	0.413	7.23e-07	***
3250	THCA	T cell CD4+_TIMER	0.335	8.13e-15	***
3366	THYM	T cell CD4+_TIMER	0.542	1.68e-10	***
3482	UCEC	T cell CD4+_TIMER	0.212	5.96e-07	***
227	BLCA	T cell CD4+_EPIC	-0.487	1.57e-25	***
801	DLBC	T cell CD4+ Th2_XCELL	0.181	0.217574
802	DLBC	T cell regulatory (Tregs)_XCELL	0.242	0.0970491
343	BRCA	T cell CD4+_EPIC	-0.095	0.00154232	**
804	DLBC	stroma score_XCELL	0.062	0.676738
459	CESC	T cell CD4+_EPIC	-0.21	0.000213935	***
575	CHOL	T cell CD4+_EPIC	0.356	0.0357938	*
807	DLBC	T cell CD4+_EPIC	0.459	0.001026	**
808	DLBC	T cell CD8+_EPIC	0.142	0.335624
809	DLBC	Endothelial cell_EPIC	0.103	0.487287
923	ESCA	T cell CD4+_EPIC	0.201	0.0101411	*
1039	GBM	T cell CD4+_EPIC	-0.177	0.0296431	*
812	DLBC	uncharacterized cell_EPIC	0.184	0.209783
1735	LGG	T cell CD4+_EPIC	-0.505	1.67e-34	***
1967	LUAD	T cell CD4+_EPIC	0.287	2.99e-11	***
2199	MESO	T cell CD4+_EPIC	-0.38	0.000287145	***
2431	PAAD	T cell CD4+_EPIC	0.178	0.0169125	*
3011	SKCM	T cell CD4+_EPIC	0.122	0.0077936	**
3127	STAD	T cell CD4+_EPIC	0.271	1.07e-07	***
3243	TGCT	T cell CD4+_EPIC	0.447	6.1e-08	***
820	ESCA	B cell memory_CIBERSORT	0.057	0.470397
3475	THYM	T cell CD4+_EPIC	-0.434	7.12e-07	***
822	ESCA	T cell CD8+_CIBERSORT	0.038	0.632094
823	ESCA	T cell CD4+ naive_CIBERSORT	-0.045	0.565252
221	BLCA	T cell CD4+ Th2_XCELL	0.452	7.81e-22	***
825	ESCA	T cell CD4+ memory activated_CIBERSORT	0.078	0.319445
337	BRCA	T cell CD4+ Th2_XCELL	0.383	7.62e-40	***
685	COAD	T cell CD4+ Th2_XCELL	0.171	0.000248169	***
828	ESCA	T cell gamma delta_CIBERSORT	0.094	0.234509
829	ESCA	NK cell resting_CIBERSORT	-0.143	0.069191
830	ESCA	NK cell activated_CIBERSORT	0.072	0.363972
831	ESCA	Monocyte_CIBERSORT	0.113	0.15148
832	ESCA	Macrophage M0_CIBERSORT	0.085	0.279379
1033	GBM	T cell CD4+ Th2_XCELL	0.228	0.00496469	**
1265	KICH	T cell CD4+ Th2_XCELL	0.592	2e-07	***
1381	KIRC	T cell CD4+ Th2_XCELL	0.306	5.34e-13	***
1613	LAML	T cell CD4+ Th2_XCELL	-0.192	0.0213635	*
1729	LGG	T cell CD4+ Th2_XCELL	0.227	2.03e-07	***
1845	LIHC	T cell CD4+ Th2_XCELL	0.298	4.87e-09	***
839	ESCA	Eosinophil_CIBERSORT	-0.048	0.541364
840	ESCA	Neutrophil_CIBERSORT	-0.053	0.502191
841	ESCA	B cell naive_CIBERSORT-ABS	0.076	0.332739
2193	MESO	T cell CD4+ Th2_XCELL	0.383	0.000253123	***
843	ESCA	B cell plasma_CIBERSORT-ABS	0.113	0.151209
2425	PAAD	T cell CD4+ Th2_XCELL	0.149	0.0469559	*
845	ESCA	T cell CD4+ naive_CIBERSORT-ABS	-0.045	0.565359
2541	PCPG	T cell CD4+ Th2_XCELL	-0.157	0.0350026	*
2657	PRAD	T cell CD4+ Th2_XCELL	-0.154	0.00057928	***
2889	SARC	T cell CD4+ Th2_XCELL	0.292	1.62e-06	***
3005	SKCM	T cell CD4+ Th2_XCELL	0.296	5.44e-11	***
850	ESCA	T cell gamma delta_CIBERSORT-ABS	0.136	0.0845673
851	ESCA	NK cell resting_CIBERSORT-ABS	0.061	0.438476
3353	THCA	T cell CD4+ Th2_XCELL	0.155	0.000441551	***
3469	THYM	T cell CD4+ Th2_XCELL	0.4	6.05e-06	***
3701	UCS	T cell CD4+ Th2_XCELL	-0.27	0.0422229	*
3817	UVM	T cell CD4+ Th2_XCELL	0.501	2.24e-06	***
220	BLCA	T cell CD4+ Th1_XCELL	0.272	2.6e-08	***
452	CESC	T cell CD4+ Th1_XCELL	0.205	0.000317212	***
858	ESCA	Myeloid dendritic cell activated_CIBERSORT-ABS	0.083	0.290039
800	DLBC	T cell CD4+ Th1_XCELL	0.297	0.0402156	*
860	ESCA	Mast cell resting_CIBERSORT-ABS	0.059	0.452291
861	ESCA	Eosinophil_CIBERSORT-ABS	0.021	0.791044
862	ESCA	Neutrophil_CIBERSORT-ABS	0.092	0.240909
1032	GBM	T cell CD4+ Th1_XCELL	0.241	0.00290401	**
1612	LAML	T cell CD4+ Th1_XCELL	-0.321	8.74e-05	***
1728	LGG	T cell CD4+ Th1_XCELL	0.172	8.88e-05	***
1960	LUAD	T cell CD4+ Th1_XCELL	-0.112	0.0109771	*
867	ESCA	Neutrophil_QUANTISEQ	-0.067	0.396454
2424	PAAD	T cell CD4+ Th1_XCELL	-0.44	7.18e-10	***
869	ESCA	T cell CD4+ (non-regulatory)_QUANTISEQ	0.062	0.431622
2888	SARC	T cell CD4+ Th1_XCELL	-0.261	1.99e-05	***
3120	STAD	T cell CD4+ Th1_XCELL	-0.144	0.00534233	**
872	ESCA	Myeloid dendritic cell_QUANTISEQ	0.013	0.869606
3236	TGCT	T cell CD4+ Th1_XCELL	-0.175	0.0434976	*
3468	THYM	T cell CD4+ Th1_XCELL	0.413	2.69e-06	***
3816	UVM	T cell CD4+ Th1_XCELL	-0.222	0.0479196	*
876	ESCA	cytotoxicity score_MCPCOUNTER	0.085	0.2828
191	BLCA	T cell CD4+ naive_XCELL	0.193	9.29e-05	***
307	BRCA	T cell CD4+ naive_XCELL	0.237	1.8e-15	***
423	CESC	T cell CD4+ naive_XCELL	0.329	3.83e-09	***
539	CHOL	T cell CD4+ naive_XCELL	0.393	0.0195184	*
655	COAD	T cell CD4+ naive_XCELL	0.241	1.96e-07	***
882	ESCA	Neutrophil_MCPCOUNTER	0.017	0.82789
887	ESCA	T cell CD4+ naive_XCELL	0.318	3.43e-05	***
1119	HNSC	T cell CD4+ naive_XCELL	0.285	7.02e-11	***
1235	KICH	T cell CD4+ naive_XCELL	0.431	0.000341478	***
1351	KIRC	T cell CD4+ naive_XCELL	0.245	1e-08	***
1467	KIRP	T cell CD4+ naive_XCELL	0.171	0.00351153	**
1815	LIHC	T cell CD4+ naive_XCELL	0.489	1.02e-23	***
889	ESCA	T cell CD4+ central memory_XCELL	-0.079	0.31762
890	ESCA	T cell CD4+ effector memory_XCELL	0.124	0.113961
891	ESCA	T cell CD8+ naive_XCELL	0.022	0.780858
1931	LUAD	T cell CD4+ naive_XCELL	0.23	1.39e-07	***
2047	LUSC	T cell CD4+ naive_XCELL	0.199	7.26e-06	***
2395	PAAD	T cell CD4+ naive_XCELL	0.279	0.000155382	***
2975	SKCM	T cell CD4+ naive_XCELL	0.375	3.65e-17	***
896	ESCA	Common lymphoid progenitor_XCELL	-0.137	0.0821546
3091	STAD	T cell CD4+ naive_XCELL	0.34	1.39e-11	***
3207	TGCT	T cell CD4+ naive_XCELL	0.469	1.11e-08	***
3323	THCA	T cell CD4+ naive_XCELL	0.183	3.37e-05	***
900	ESCA	Eosinophil_XCELL	0.115	0.14423
3439	THYM	T cell CD4+ naive_XCELL	0.429	1.01e-06	***
3555	UCEC	T cell CD4+ naive_XCELL	0.113	0.00808587	**
3787	UVM	T cell CD4+ naive_XCELL	0.312	0.00486142	**
149	BLCA	T cell CD4+ naive_CIBERSORT-ABS	-0.301	6e-10	***
497	CHOL	T cell CD4+ naive_CIBERSORT-ABS	0.377	0.0253896	*
1657	LGG	T cell CD4+ naive_CIBERSORT-ABS	-0.108	0.0139823	*
1773	LIHC	T cell CD4+ naive_CIBERSORT-ABS	-0.114	0.0278278	*
1889	LUAD	T cell CD4+ naive_CIBERSORT-ABS	-0.113	0.0100475	*
909	ESCA	B cell naive_XCELL	0.105	0.182253
910	ESCA	Neutrophil_XCELL	-0.06	0.446745
911	ESCA	NK cell_XCELL	0.126	0.108128
912	ESCA	T cell NK_XCELL	0.153	0.0519132
2933	SKCM	T cell CD4+ naive_CIBERSORT-ABS	0.143	0.00189608	**
914	ESCA	B cell plasma_XCELL	-0.055	0.486579
915	ESCA	T cell gamma delta_XCELL	0.106	0.177347
916	ESCA	T cell CD4+ Th1_XCELL	0.084	0.288602
917	ESCA	T cell CD4+ Th2_XCELL	-0.064	0.417715
918	ESCA	T cell regulatory (Tregs)_XCELL	0.142	0.0697805
3165	TGCT	T cell CD4+ naive_CIBERSORT-ABS	-0.175	0.0436697	*
127	BLCA	T cell CD4+ naive_CIBERSORT	-0.371	1.07e-14	***
243	BRCA	T cell CD4+ naive_CIBERSORT	-0.071	0.0182399	*
475	CHOL	T cell CD4+ naive_CIBERSORT	0.377	0.0253896	*
1055	HNSC	T cell CD4+ naive_CIBERSORT	-0.097	0.0286912	*
1403	KIRP	T cell CD4+ naive_CIBERSORT	-0.116	0.0474957	*
1635	LGG	T cell CD4+ naive_CIBERSORT	-0.099	0.0245582	*
1751	LIHC	T cell CD4+ naive_CIBERSORT	-0.157	0.00241882	**
1867	LUAD	T cell CD4+ naive_CIBERSORT	-0.113	0.0100475	*
2679	READ	T cell CD4+ naive_CIBERSORT	-0.153	0.0494348	*
929	GBM	B cell_TIMER	0.091	0.267443
930	GBM	T cell CD4+_TIMER	-0.096	0.243318
931	GBM	T cell CD8+_TIMER	-0.004	0.962988
3143	TGCT	T cell CD4+ naive_CIBERSORT	-0.263	0.00214394	**
190	BLCA	T cell CD4+ memory_XCELL	0.251	3.13e-07	***
934	GBM	Myeloid dendritic cell_TIMER	-0.142	0.0817423
935	GBM	B cell naive_CIBERSORT	0.148	0.069492
936	GBM	B cell memory_CIBERSORT	-0.046	0.573722
937	GBM	B cell plasma_CIBERSORT	0.117	0.151057
938	GBM	T cell CD8+_CIBERSORT	0.063	0.442336
939	GBM	T cell CD4+ naive_CIBERSORT	0.124	0.128458
940	GBM	T cell CD4+ memory resting_CIBERSORT	0.025	0.757528
306	BRCA	T cell CD4+ memory_XCELL	0.214	6.81e-13	***
422	CESC	T cell CD4+ memory_XCELL	0.141	0.0133492	*
943	GBM	T cell regulatory (Tregs)_CIBERSORT	-0.071	0.385776
944	GBM	T cell gamma delta_CIBERSORT	0.094	0.249693
945	GBM	NK cell resting_CIBERSORT	-0.081	0.325401
946	GBM	NK cell activated_CIBERSORT	0.093	0.254537
947	GBM	Monocyte_CIBERSORT	-0.074	0.36925
948	GBM	Macrophage M0_CIBERSORT	-0.061	0.45379
949	GBM	Macrophage M1_CIBERSORT	0.123	0.13274
950	GBM	Macrophage M2_CIBERSORT	-0.009	0.913114
951	GBM	Myeloid dendritic cell resting_CIBERSORT	-0.106	0.194105
952	GBM	Myeloid dendritic cell activated_CIBERSORT	0.09	0.271361
953	GBM	Mast cell activated_CIBERSORT	-0.01	0.902352
954	GBM	Mast cell resting_CIBERSORT	-0.034	0.677142
955	GBM	Eosinophil_CIBERSORT	-0.098	0.231721
956	GBM	Neutrophil_CIBERSORT	-0.103	0.210384
538	CHOL	T cell CD4+ memory_XCELL	0.365	0.0310471	*
958	GBM	B cell memory_CIBERSORT-ABS	-0.106	0.195435
959	GBM	B cell plasma_CIBERSORT-ABS	0.123	0.133835
960	GBM	T cell CD8+_CIBERSORT-ABS	-0.025	0.757114
961	GBM	T cell CD4+ naive_CIBERSORT-ABS	0.109	0.18199
962	GBM	T cell CD4+ memory resting_CIBERSORT-ABS	-0.083	0.310282
963	GBM	T cell CD4+ memory activated_CIBERSORT-ABS	-0.15	0.0651802
964	GBM	T cell follicular helper_CIBERSORT-ABS	0.093	0.257513
965	GBM	T cell regulatory (Tregs)_CIBERSORT-ABS	-0.142	0.0826619
966	GBM	T cell gamma delta_CIBERSORT-ABS	0.051	0.537491
967	GBM	NK cell resting_CIBERSORT-ABS	-0.158	0.0524104
968	GBM	NK cell activated_CIBERSORT-ABS	0.062	0.450281
969	GBM	Monocyte_CIBERSORT-ABS	-0.128	0.11744
970	GBM	Macrophage M0_CIBERSORT-ABS	-0.063	0.439943
971	GBM	Macrophage M1_CIBERSORT-ABS	0.047	0.566835
972	GBM	Macrophage M2_CIBERSORT-ABS	-0.158	0.0527023
654	COAD	T cell CD4+ memory_XCELL	0.209	6.69e-06	***
974	GBM	Myeloid dendritic cell activated_CIBERSORT-ABS	0.064	0.438101
975	GBM	Mast cell activated_CIBERSORT-ABS	-0.063	0.445071
976	GBM	Mast cell resting_CIBERSORT-ABS	-0.072	0.382756
977	GBM	Eosinophil_CIBERSORT-ABS	-0.107	0.189844
978	GBM	Neutrophil_CIBERSORT-ABS	-0.114	0.165244
979	GBM	B cell_QUANTISEQ	-0.063	0.445249
770	DLBC	T cell CD4+ memory_XCELL	0.332	0.0210203	*
981	GBM	Macrophage M2_QUANTISEQ	-0.125	0.12732
886	ESCA	T cell CD4+ memory_XCELL	0.194	0.013081	*
983	GBM	Neutrophil_QUANTISEQ	-0.07	0.390675
984	GBM	NK cell_QUANTISEQ	0.004	0.958863
985	GBM	T cell CD4+ (non-regulatory)_QUANTISEQ	0.128	0.117593
986	GBM	T cell CD8+_QUANTISEQ	0.082	0.314258
987	GBM	T cell regulatory (Tregs)_QUANTISEQ	-0.008	0.921938
988	GBM	Myeloid dendritic cell_QUANTISEQ	-0.051	0.532982
989	GBM	uncharacterized cell_QUANTISEQ	0.06	0.467863
990	GBM	T cell_MCPCOUNTER	-0.103	0.209232
991	GBM	T cell CD8+_MCPCOUNTER	0.012	0.88827
992	GBM	cytotoxicity score_MCPCOUNTER	-0.066	0.419294
1118	HNSC	T cell CD4+ memory_XCELL	0.218	7.37e-07	***
994	GBM	B cell_MCPCOUNTER	-0.124	0.130518
995	GBM	Monocyte_MCPCOUNTER	-0.121	0.140452
996	GBM	Macrophage/Monocyte_MCPCOUNTER	-0.121	0.140452
1234	KICH	T cell CD4+ memory_XCELL	0.318	0.00979055	**
1350	KIRC	T cell CD4+ memory_XCELL	0.16	0.000220146	***
999	GBM	Endothelial cell_MCPCOUNTER	-0.035	0.668952
1000	GBM	Myeloid dendritic cell activated_XCELL	0.145	0.0752597
1001	GBM	B cell_XCELL	-0.115	0.160487
1002	GBM	T cell CD4+ memory_XCELL	0.03	0.715423
1003	GBM	T cell CD4+ naive_XCELL	-0.105	0.200177
1004	GBM	T cell CD4+ (non-regulatory)_XCELL	0.076	0.356524
1005	GBM	T cell CD4+ central memory_XCELL	-0.131	0.108614
1466	KIRP	T cell CD4+ memory_XCELL	0.157	0.00738832	**
1007	GBM	T cell CD8+ naive_XCELL	0.124	0.129695
1008	GBM	T cell CD8+_XCELL	-0.012	0.886777
1009	GBM	T cell CD8+ central memory_XCELL	0.035	0.665432
1010	GBM	T cell CD8+ effector memory_XCELL	0.034	0.679496
1011	GBM	Class-switched memory B cell_XCELL	-0.11	0.179234
1012	GBM	Common lymphoid progenitor_XCELL	0.071	0.386438
1013	GBM	Common myeloid progenitor_XCELL	-0.144	0.0778098
1014	GBM	Myeloid dendritic cell_XCELL	-0.123	0.132601
1015	GBM	Endothelial cell_XCELL	-0.032	0.696356
1016	GBM	Eosinophil_XCELL	-0.01	0.906791
1017	GBM	Granulocyte-monocyte progenitor_XCELL	-0.089	0.274561
1018	GBM	Hematopoietic stem cell_XCELL	-0.067	0.413703
1582	LAML	T cell CD4+ memory_XCELL	-0.293	0.000372207	***
1814	LIHC	T cell CD4+ memory_XCELL	0.268	1.54e-07	***
1930	LUAD	T cell CD4+ memory_XCELL	0.222	3.54e-07	***
1022	GBM	Mast cell_XCELL	-0.125	0.127229
1023	GBM	B cell memory_XCELL	-0.033	0.687296
2046	LUSC	T cell CD4+ memory_XCELL	0.217	9.69e-07	***
1025	GBM	B cell naive_XCELL	-0.053	0.51598
1026	GBM	Neutrophil_XCELL	-0.111	0.175607
1027	GBM	NK cell_XCELL	0.111	0.175361
1028	GBM	T cell NK_XCELL	0.073	0.373926
2162	MESO	T cell CD4+ memory_XCELL	0.308	0.00369981	**
1030	GBM	B cell plasma_XCELL	0.109	0.181662
1031	GBM	T cell gamma delta_XCELL	0.135	0.0985178
2278	OV	T cell CD4+ memory_XCELL	0.135	0.0280923	*
2394	PAAD	T cell CD4+ memory_XCELL	0.207	0.00539075	**
1034	GBM	T cell regulatory (Tregs)_XCELL	-0.148	0.0689389
2626	PRAD	T cell CD4+ memory_XCELL	-0.09	0.0439921	*
2974	SKCM	T cell CD4+ memory_XCELL	0.435	4.03e-23	***
3090	STAD	T cell CD4+ memory_XCELL	0.189	0.000229482	***
1038	GBM	B cell_EPIC	-0.133	0.102382
3206	TGCT	T cell CD4+ memory_XCELL	0.37	1.08e-05	***
1040	GBM	T cell CD8+_EPIC	-0.119	0.146023
1041	GBM	Endothelial cell_EPIC	-0.12	0.143725
1042	GBM	Macrophage_EPIC	-0.141	0.0835046
1043	GBM	NK cell_EPIC	0.047	0.56604
3322	THCA	T cell CD4+ memory_XCELL	0.179	4.87e-05	***
3438	THYM	T cell CD4+ memory_XCELL	0.324	0.000303632	***
3786	UVM	T cell CD4+ memory_XCELL	0.297	0.00750336	**
34	ACC	T cell CD4+ memory resting_CIBERSORT-ABS	0.316	0.00453924	**
150	BLCA	T cell CD4+ memory resting_CIBERSORT-ABS	0.322	2.87e-11	***
266	BRCA	T cell CD4+ memory resting_CIBERSORT-ABS	0.335	3.29e-30	***
614	COAD	T cell CD4+ memory resting_CIBERSORT-ABS	0.327	7.93e-13	***
1051	HNSC	B cell naive_CIBERSORT	0.081	0.0703282
1052	HNSC	B cell memory_CIBERSORT	-0.012	0.790209
846	ESCA	T cell CD4+ memory resting_CIBERSORT-ABS	0.303	8.57e-05	***
1078	HNSC	T cell CD4+ memory resting_CIBERSORT-ABS	0.314	5.65e-13	***
1194	KICH	T cell CD4+ memory resting_CIBERSORT-ABS	0.556	1.56e-06	***
1310	KIRC	T cell CD4+ memory resting_CIBERSORT-ABS	0.276	1.01e-10	***
1057	HNSC	T cell CD4+ memory activated_CIBERSORT	0.053	0.235948
1426	KIRP	T cell CD4+ memory resting_CIBERSORT-ABS	0.264	5.09e-06	***
1542	LAML	T cell CD4+ memory resting_CIBERSORT-ABS	-0.211	0.0110499	*
1658	LGG	T cell CD4+ memory resting_CIBERSORT-ABS	0.264	1.27e-09	***
1774	LIHC	T cell CD4+ memory resting_CIBERSORT-ABS	0.514	2.31e-26	***
1062	HNSC	NK cell activated_CIBERSORT	-0.046	0.298543
1063	HNSC	Monocyte_CIBERSORT	-0.056	0.206787
1064	HNSC	Macrophage M0_CIBERSORT	0.053	0.232775
1890	LUAD	T cell CD4+ memory resting_CIBERSORT-ABS	0.36	3.09e-17	***
2006	LUSC	T cell CD4+ memory resting_CIBERSORT-ABS	0.431	4.91e-24	***
2238	OV	T cell CD4+ memory resting_CIBERSORT-ABS	0.136	0.0264905	*
2354	PAAD	T cell CD4+ memory resting_CIBERSORT-ABS	0.442	5.62e-10	***
1069	HNSC	Mast cell activated_CIBERSORT	0.016	0.714778
2470	PCPG	T cell CD4+ memory resting_CIBERSORT-ABS	0.418	4.81e-09	***
2702	READ	T cell CD4+ memory resting_CIBERSORT-ABS	0.311	4.91e-05	***
2934	SKCM	T cell CD4+ memory resting_CIBERSORT-ABS	0.317	1.95e-12	***
3050	STAD	T cell CD4+ memory resting_CIBERSORT-ABS	0.395	2.16e-15	***
3166	TGCT	T cell CD4+ memory resting_CIBERSORT-ABS	0.471	9.46e-09	***
1075	HNSC	B cell plasma_CIBERSORT-ABS	-0.083	0.0629406
3282	THCA	T cell CD4+ memory resting_CIBERSORT-ABS	0.379	9.37e-19	***
1077	HNSC	T cell CD4+ naive_CIBERSORT-ABS	-0.069	0.122008
3514	UCEC	T cell CD4+ memory resting_CIBERSORT-ABS	0.13	0.00233926	**
244	BRCA	T cell CD4+ memory resting_CIBERSORT	0.078	0.0100278	*
360	CESC	T cell CD4+ memory resting_CIBERSORT	-0.135	0.0185028	*
592	COAD	T cell CD4+ memory resting_CIBERSORT	-0.2	1.72e-05	***
824	ESCA	T cell CD4+ memory resting_CIBERSORT	-0.224	0.00411309	**
1056	HNSC	T cell CD4+ memory resting_CIBERSORT	0.102	0.0214779	*
1288	KIRC	T cell CD4+ memory resting_CIBERSORT	-0.1	0.0211022	*
1520	LAML	T cell CD4+ memory resting_CIBERSORT	-0.479	1.22e-09	***
1636	LGG	T cell CD4+ memory resting_CIBERSORT	0.107	0.0150735	*
1984	LUSC	T cell CD4+ memory resting_CIBERSORT	0.21	2.1e-06	***
2332	PAAD	T cell CD4+ memory resting_CIBERSORT	-0.264	0.00036007	***
2680	READ	T cell CD4+ memory resting_CIBERSORT	-0.232	0.00269432	**
1090	HNSC	Myeloid dendritic cell activated_CIBERSORT-ABS	-0.033	0.465557
3028	STAD	T cell CD4+ memory resting_CIBERSORT	-0.24	2.68e-06	***
1092	HNSC	Mast cell resting_CIBERSORT-ABS	0.061	0.170045
3144	TGCT	T cell CD4+ memory resting_CIBERSORT	0.481	4.19e-09	***
1094	HNSC	Neutrophil_CIBERSORT-ABS	0.022	0.618462
151	BLCA	T cell CD4+ memory activated_CIBERSORT-ABS	0.347	6.66e-13	***
267	BRCA	T cell CD4+ memory activated_CIBERSORT-ABS	0.207	4.16e-12	***
383	CESC	T cell CD4+ memory activated_CIBERSORT-ABS	0.238	2.55e-05	***
1098	HNSC	Monocyte_QUANTISEQ	-0.002	0.969682
615	COAD	T cell CD4+ memory activated_CIBERSORT-ABS	0.21	5.96e-06	***
1100	HNSC	NK cell_QUANTISEQ	0.081	0.0705084
731	DLBC	T cell CD4+ memory activated_CIBERSORT-ABS	0.344	0.0166914	*
847	ESCA	T cell CD4+ memory activated_CIBERSORT-ABS	0.195	0.0127094	*
1079	HNSC	T cell CD4+ memory activated_CIBERSORT-ABS	0.156	0.000423046	***
1104	HNSC	Myeloid dendritic cell_QUANTISEQ	-0.037	0.403963
1195	KICH	T cell CD4+ memory activated_CIBERSORT-ABS	0.52	8.92e-06	***
1106	HNSC	T cell_MCPCOUNTER	0.073	0.0998897
1311	KIRC	T cell CD4+ memory activated_CIBERSORT-ABS	0.145	0.000806421	***
1108	HNSC	cytotoxicity score_MCPCOUNTER	0.048	0.279056
1775	LIHC	T cell CD4+ memory activated_CIBERSORT-ABS	0.155	0.00279602	**
1891	LUAD	T cell CD4+ memory activated_CIBERSORT-ABS	0.092	0.0359195	*
2007	LUSC	T cell CD4+ memory activated_CIBERSORT-ABS	0.214	1.37e-06	***
2239	OV	T cell CD4+ memory activated_CIBERSORT-ABS	0.145	0.0179737	*
2471	PCPG	T cell CD4+ memory activated_CIBERSORT-ABS	0.264	0.000331509	***
1114	HNSC	Neutrophil_MCPCOUNTER	-0.025	0.569009
2587	PRAD	T cell CD4+ memory activated_CIBERSORT-ABS	-0.124	0.00576512	**
2935	SKCM	T cell CD4+ memory activated_CIBERSORT-ABS	0.332	1.49e-13	***
3051	STAD	T cell CD4+ memory activated_CIBERSORT-ABS	0.239	2.84e-06	***
3283	THCA	T cell CD4+ memory activated_CIBERSORT-ABS	0.101	0.022644	*
129	BLCA	T cell CD4+ memory activated_CIBERSORT	0.281	8.69e-09	***
245	BRCA	T cell CD4+ memory activated_CIBERSORT	0.208	3.61e-12	***
1121	HNSC	T cell CD4+ central memory_XCELL	-0.032	0.476296
361	CESC	T cell CD4+ memory activated_CIBERSORT	0.141	0.0135266	*
709	DLBC	T cell CD4+ memory activated_CIBERSORT	0.332	0.021238	*
941	GBM	T cell CD4+ memory activated_CIBERSORT	-0.161	0.0481851	*
1173	KICH	T cell CD4+ memory activated_CIBERSORT	0.52	8.92e-06	***
1289	KIRC	T cell CD4+ memory activated_CIBERSORT	0.135	0.00177799	**
1985	LUSC	T cell CD4+ memory activated_CIBERSORT	0.116	0.00932406	**
2217	OV	T cell CD4+ memory activated_CIBERSORT	0.132	0.0320295	*
2449	PCPG	T cell CD4+ memory activated_CIBERSORT	0.186	0.0121931	*
2565	PRAD	T cell CD4+ memory activated_CIBERSORT	-0.122	0.00657378	**
2913	SKCM	T cell CD4+ memory activated_CIBERSORT	0.274	1.42e-09	***
1132	HNSC	Eosinophil_XCELL	-0.019	0.665055
3029	STAD	T cell CD4+ memory activated_CIBERSORT	0.124	0.0163432	*
3261	THCA	T cell CD4+ memory activated_CIBERSORT	0.091	0.0394146	*
310	BRCA	T cell CD4+ effector memory_XCELL	0.16	1.01e-07	***
774	DLBC	T cell CD4+ effector memory_XCELL	0.424	0.00264349	**
1006	GBM	T cell CD4+ effector memory_XCELL	-0.239	0.00313	**
1138	HNSC	Mast cell_XCELL	0.065	0.145454
1122	HNSC	T cell CD4+ effector memory_XCELL	0.15	0.000722596	***
1354	KIRC	T cell CD4+ effector memory_XCELL	0.215	5.9e-07	***
1470	KIRP	T cell CD4+ effector memory_XCELL	0.185	0.00153987	**
1142	HNSC	Neutrophil_XCELL	-0.038	0.398806
1143	HNSC	NK cell_XCELL	0.042	0.350359
1702	LGG	T cell CD4+ effector memory_XCELL	0.1	0.023638	*
1818	LIHC	T cell CD4+ effector memory_XCELL	0.36	8.57e-13	***
1146	HNSC	B cell plasma_XCELL	0.023	0.613055
1934	LUAD	T cell CD4+ effector memory_XCELL	0.13	0.0031331	**
1148	HNSC	T cell CD4+ Th1_XCELL	0.075	0.0942213
1149	HNSC	T cell CD4+ Th2_XCELL	0.024	0.587451
2050	LUSC	T cell CD4+ effector memory_XCELL	0.263	2.39e-09	***
2514	PCPG	T cell CD4+ effector memory_XCELL	0.223	0.00252543	**
2978	SKCM	T cell CD4+ effector memory_XCELL	0.122	0.00790173	**
3210	TGCT	T cell CD4+ effector memory_XCELL	0.373	8.96e-06	***
3326	THCA	T cell CD4+ effector memory_XCELL	0.118	0.00756067	**
1155	HNSC	T cell CD4+_EPIC	0.017	0.700227
3442	THYM	T cell CD4+ effector memory_XCELL	0.45	2.52e-07	***
77	ACC	T cell CD4+ central memory_XCELL	-0.224	0.0468438	*
193	BLCA	T cell CD4+ central memory_XCELL	-0.409	7.62e-18	***
309	BRCA	T cell CD4+ central memory_XCELL	-0.072	0.0176425	*
425	CESC	T cell CD4+ central memory_XCELL	-0.236	3.07e-05	***
541	CHOL	T cell CD4+ central memory_XCELL	0.398	0.0178761	*
657	COAD	T cell CD4+ central memory_XCELL	-0.179	0.000127332	***
1163	KICH	T cell CD8+_TIMER	0.234	0.0611546
773	DLBC	T cell CD4+ central memory_XCELL	0.392	0.00583116	**
1237	KICH	T cell CD4+ central memory_XCELL	-0.526	6.87e-06	***
1353	KIRC	T cell CD4+ central memory_XCELL	-0.246	8.73e-09	***
1469	KIRP	T cell CD4+ central memory_XCELL	-0.117	0.0465519	*
1168	KICH	B cell memory_CIBERSORT	0.198	0.113519
1585	LAML	T cell CD4+ central memory_XCELL	-0.257	0.00183646	**
1701	LGG	T cell CD4+ central memory_XCELL	-0.248	1.18e-08	***
1171	KICH	T cell CD4+ naive_CIBERSORT	-0.152	0.227828
1172	KICH	T cell CD4+ memory resting_CIBERSORT	0.105	0.406289
1817	LIHC	T cell CD4+ central memory_XCELL	-0.253	8e-07	***
1174	KICH	T cell follicular helper_CIBERSORT	-0.159	0.205913
1175	KICH	T cell regulatory (Tregs)_CIBERSORT	0.217	0.0821403
1176	KICH	T cell gamma delta_CIBERSORT	-0.115	0.361513
1933	LUAD	T cell CD4+ central memory_XCELL	-0.112	0.0106914	*
1178	KICH	NK cell activated_CIBERSORT	-0.225	0.0716143
1179	KICH	Monocyte_CIBERSORT	-0.101	0.425061
1180	KICH	Macrophage M0_CIBERSORT	0.076	0.54803
1181	KICH	Macrophage M1_CIBERSORT	0.09	0.478129
2049	LUSC	T cell CD4+ central memory_XCELL	-0.107	0.0162033	*
1183	KICH	Myeloid dendritic cell resting_CIBERSORT	-0.076	0.548647
1184	KICH	Myeloid dendritic cell activated_CIBERSORT	-0.212	0.0907551
1185	KICH	Mast cell activated_CIBERSORT	-0.139	0.270638
1186	KICH	Mast cell resting_CIBERSORT	0.112	0.373839
1187	KICH	Eosinophil_CIBERSORT	-0.102	0.418412
2397	PAAD	T cell CD4+ central memory_XCELL	-0.328	7.32e-06	***
1189	KICH	B cell naive_CIBERSORT-ABS	0.133	0.291305
2513	PCPG	T cell CD4+ central memory_XCELL	-0.21	0.00464421	**
1191	KICH	B cell plasma_CIBERSORT-ABS	0.168	0.181764
2861	SARC	T cell CD4+ central memory_XCELL	-0.451	1.98e-14	***
1193	KICH	T cell CD4+ naive_CIBERSORT-ABS	-0.139	0.269631
3325	THCA	T cell CD4+ central memory_XCELL	-0.144	0.00117502	**
308	BRCA	T cell CD4+ (non-regulatory)_XCELL	0.136	5.8e-06	***
1196	KICH	T cell follicular helper_CIBERSORT-ABS	0.231	0.0642408
424	CESC	T cell CD4+ (non-regulatory)_XCELL	0.149	0.00907783	**
1198	KICH	T cell gamma delta_CIBERSORT-ABS	0.078	0.538289
1199	KICH	NK cell resting_CIBERSORT-ABS	0.037	0.7676
540	CHOL	T cell CD4+ (non-regulatory)_XCELL	0.367	0.0299344	*
772	DLBC	T cell CD4+ (non-regulatory)_XCELL	0.34	0.0179985	*
888	ESCA	T cell CD4+ (non-regulatory)_XCELL	0.184	0.0190004	*
1120	HNSC	T cell CD4+ (non-regulatory)_XCELL	0.161	0.000285907	***
1352	KIRC	T cell CD4+ (non-regulatory)_XCELL	-0.096	0.0264188	*
1205	KICH	Myeloid dendritic cell resting_CIBERSORT-ABS	-0.008	0.946442
1206	KICH	Myeloid dendritic cell activated_CIBERSORT-ABS	-0.106	0.400868
1207	KICH	Mast cell activated_CIBERSORT-ABS	0.1	0.426665
1208	KICH	Mast cell resting_CIBERSORT-ABS	0.201	0.107725
1209	KICH	Eosinophil_CIBERSORT-ABS	-0.072	0.568024
1468	KIRP	T cell CD4+ (non-regulatory)_XCELL	0.15	0.0103378	*
1211	KICH	B cell_QUANTISEQ	-0.181	0.149551
1584	LAML	T cell CD4+ (non-regulatory)_XCELL	-0.247	0.00285922	**
1700	LGG	T cell CD4+ (non-regulatory)_XCELL	0.094	0.0328594	*
1214	KICH	Monocyte_QUANTISEQ	-0.031	0.809235
1816	LIHC	T cell CD4+ (non-regulatory)_XCELL	0.15	0.00370555	**
1216	KICH	NK cell_QUANTISEQ	-0.089	0.479033
1217	KICH	T cell CD4+ (non-regulatory)_QUANTISEQ	-0.109	0.389049
2048	LUSC	T cell CD4+ (non-regulatory)_XCELL	0.118	0.00798001	**
2976	SKCM	T cell CD4+ (non-regulatory)_XCELL	0.256	1.77e-08	***
1220	KICH	Myeloid dendritic cell_QUANTISEQ	0.186	0.137431
3092	STAD	T cell CD4+ (non-regulatory)_XCELL	0.128	0.0133567	*
3208	TGCT	T cell CD4+ (non-regulatory)_XCELL	0.181	0.0364293	*
3440	THYM	T cell CD4+ (non-regulatory)_XCELL	0.298	0.000963634	***
1224	KICH	cytotoxicity score_MCPCOUNTER	0.149	0.236079
1225	KICH	NK cell_MCPCOUNTER	0.106	0.40277
1226	KICH	B cell_MCPCOUNTER	0.153	0.222357
289	BRCA	T cell CD4+ (non-regulatory)_QUANTISEQ	-0.155	2.34e-07	***
405	CESC	T cell CD4+ (non-regulatory)_QUANTISEQ	-0.271	1.49e-06	***
637	COAD	T cell CD4+ (non-regulatory)_QUANTISEQ	-0.13	0.00535786	**
1230	KICH	Neutrophil_MCPCOUNTER	0.22	0.0785976
1231	KICH	Endothelial cell_MCPCOUNTER	0.188	0.134333
1101	HNSC	T cell CD4+ (non-regulatory)_QUANTISEQ	-0.143	0.0013155	**
1233	KICH	B cell_XCELL	0.153	0.222836
1681	LGG	T cell CD4+ (non-regulatory)_QUANTISEQ	-0.113	0.0104886	*
1797	LIHC	T cell CD4+ (non-regulatory)_QUANTISEQ	0.269	1.38e-07	***
1236	KICH	T cell CD4+ (non-regulatory)_XCELL	0.041	0.743589
1913	LUAD	T cell CD4+ (non-regulatory)_QUANTISEQ	-0.091	0.0393081	*
1238	KICH	T cell CD4+ effector memory_XCELL	0.128	0.309825
1239	KICH	T cell CD8+ naive_XCELL	0.086	0.496715
2725	READ	T cell CD4+ (non-regulatory)_QUANTISEQ	-0.155	0.0475043	*
2841	SARC	T cell CD4+ (non-regulatory)_QUANTISEQ	0.122	0.0498556	*
1242	KICH	T cell CD8+ effector memory_XCELL	0.075	0.551253
1243	KICH	Class-switched memory B cell_XCELL	-0.062	0.621375
1244	KICH	Common lymphoid progenitor_XCELL	0.115	0.360981
1245	KICH	Common myeloid progenitor_XCELL	0.182	0.146338
3073	STAD	T cell CD4+ (non-regulatory)_QUANTISEQ	0.297	4.68e-09	***
1247	KICH	Endothelial cell_XCELL	0.112	0.372311
1248	KICH	Eosinophil_XCELL	0.123	0.328856
3305	THCA	T cell CD4+ (non-regulatory)_QUANTISEQ	-0.156	0.000415917	***
1250	KICH	Hematopoietic stem cell_XCELL	0.073	0.562849
3421	THYM	T cell CD4+ (non-regulatory)_QUANTISEQ	-0.434	7.17e-07	***
3769	UVM	T cell CD4+ (non-regulatory)_QUANTISEQ	-0.233	0.0378521	*
224	BLCA	stroma score_XCELL	0.473	4.75e-24	***
1254	KICH	Mast cell_XCELL	0.122	0.332006
1255	KICH	B cell memory_XCELL	0.145	0.249647
340	BRCA	stroma score_XCELL	0.274	1.99e-20	***
456	CESC	stroma score_XCELL	0.345	5.58e-10	***
1258	KICH	Neutrophil_XCELL	0.171	0.173315
1259	KICH	NK cell_XCELL	0.032	0.798606
688	COAD	stroma score_XCELL	0.398	1.03e-18	***
1261	KICH	Plasmacytoid dendritic cell_XCELL	0.207	0.097822
1262	KICH	B cell plasma_XCELL	-0.168	0.181654
1263	KICH	T cell gamma delta_XCELL	-0.067	0.597273
1264	KICH	T cell CD4+ Th1_XCELL	-0.018	0.888003
920	ESCA	stroma score_XCELL	0.633	1.21e-19	***
1266	KICH	T cell regulatory (Tregs)_XCELL	-0.042	0.737563
1036	GBM	stroma score_XCELL	-0.194	0.0171636	*
1152	HNSC	stroma score_XCELL	0.477	5.7e-30	***
1268	KICH	stroma score_XCELL	0.325	0.00830174	**
1270	KICH	B cell_EPIC	-0.143	0.256955
1271	KICH	T cell CD4+_EPIC	-0.21	0.0931486
1272	KICH	T cell CD8+_EPIC	-0.166	0.186286
1273	KICH	Endothelial cell_EPIC	0.094	0.455053
1384	KIRC	stroma score_XCELL	0.316	8.93e-14	***
1275	KICH	NK cell_EPIC	0.017	0.892506
1500	KIRP	stroma score_XCELL	0.266	4.5e-06	***
1616	LAML	stroma score_XCELL	-0.257	0.00190182	**
1732	LGG	stroma score_XCELL	0.237	5.39e-08	***
1848	LIHC	stroma score_XCELL	0.312	8.5e-10	***
1964	LUAD	stroma score_XCELL	0.428	2.29e-24	***
2080	LUSC	stroma score_XCELL	0.469	8.7e-29	***
2196	MESO	stroma score_XCELL	0.401	0.000116257	***
2428	PAAD	stroma score_XCELL	0.588	4.95e-18	***
1284	KIRC	B cell memory_CIBERSORT	0.004	0.923035
2544	PCPG	stroma score_XCELL	0.492	1.99e-12	***
2660	PRAD	stroma score_XCELL	0.2	6.8e-06	***
1287	KIRC	T cell CD4+ naive_CIBERSORT	-0.034	0.439823
2776	READ	stroma score_XCELL	0.526	4.23e-13	***
2892	SARC	stroma score_XCELL	0.274	7.47e-06	***
1290	KIRC	T cell follicular helper_CIBERSORT	-0.013	0.763011
1291	KIRC	T cell regulatory (Tregs)_CIBERSORT	-0.006	0.894526
3008	SKCM	stroma score_XCELL	0.352	3.36e-15	***
3124	STAD	stroma score_XCELL	0.637	6.49e-44	***
1294	KIRC	NK cell activated_CIBERSORT	-0.064	0.139391
3472	THYM	stroma score_XCELL	0.18	0.0492879	*
1296	KIRC	Macrophage M0_CIBERSORT	0.057	0.191708
3588	UCEC	stroma score_XCELL	0.191	7.42e-06	***
1298	KIRC	Macrophage M2_CIBERSORT	0.018	0.674011
1299	KIRC	Myeloid dendritic cell resting_CIBERSORT	-0.028	0.51544
217	BLCA	Plasmacytoid dendritic cell_XCELL	0.541	3.35e-32	***
333	BRCA	Plasmacytoid dendritic cell_XCELL	0.333	8.1e-30	***
1302	KIRC	Mast cell resting_CIBERSORT	-0.008	0.848774
1303	KIRC	Eosinophil_CIBERSORT	-0.083	0.0565851
1304	KIRC	Neutrophil_CIBERSORT	-0.013	0.757042
1305	KIRC	B cell naive_CIBERSORT-ABS	0.078	0.0732636
1306	KIRC	B cell memory_CIBERSORT-ABS	0.058	0.181827
449	CESC	Plasmacytoid dendritic cell_XCELL	0.295	1.4e-07	***
565	CHOL	Plasmacytoid dendritic cell_XCELL	0.455	0.00603618	**
1309	KIRC	T cell CD4+ naive_CIBERSORT-ABS	-0.034	0.439823
681	COAD	Plasmacytoid dendritic cell_XCELL	0.126	0.00693915	**
797	DLBC	Plasmacytoid dendritic cell_XCELL	0.53	0.000106417	***
913	ESCA	Plasmacytoid dendritic cell_XCELL	0.284	0.000238793	***
1029	GBM	Plasmacytoid dendritic cell_XCELL	-0.224	0.00567749	**
1145	HNSC	Plasmacytoid dendritic cell_XCELL	0.41	6.96e-22	***
1315	KIRC	NK cell resting_CIBERSORT-ABS	-0.042	0.330427
1377	KIRC	Plasmacytoid dendritic cell_XCELL	0.245	1.05e-08	***
1493	KIRP	Plasmacytoid dendritic cell_XCELL	0.237	4.5e-05	***
1609	LAML	Plasmacytoid dendritic cell_XCELL	0.201	0.0154737	*
1841	LIHC	Plasmacytoid dendritic cell_XCELL	0.234	5e-06	***
1957	LUAD	Plasmacytoid dendritic cell_XCELL	0.346	6.06e-16	***
1321	KIRC	Myeloid dendritic cell resting_CIBERSORT-ABS	0.04	0.351864
1322	KIRC	Myeloid dendritic cell activated_CIBERSORT-ABS	-0.058	0.183157
2073	LUSC	Plasmacytoid dendritic cell_XCELL	0.457	3.68e-27	***
2189	MESO	Plasmacytoid dendritic cell_XCELL	0.337	0.00143794	**
1325	KIRC	Eosinophil_CIBERSORT-ABS	0.006	0.897228
1326	KIRC	Neutrophil_CIBERSORT-ABS	0.078	0.071834
1327	KIRC	B cell_QUANTISEQ	-0.013	0.769482
2305	OV	Plasmacytoid dendritic cell_XCELL	0.164	0.00747154	**
2421	PAAD	Plasmacytoid dendritic cell_XCELL	0.244	0.000975473	***
1330	KIRC	Monocyte_QUANTISEQ	-0.068	0.116986
1331	KIRC	Neutrophil_QUANTISEQ	0.009	0.841098
3001	SKCM	Plasmacytoid dendritic cell_XCELL	0.451	6.32e-25	***
1333	KIRC	T cell CD4+ (non-regulatory)_QUANTISEQ	-0.062	0.154207
3117	STAD	Plasmacytoid dendritic cell_XCELL	0.261	3.12e-07	***
3233	TGCT	Plasmacytoid dendritic cell_XCELL	0.229	0.00767039	**
3349	THCA	Plasmacytoid dendritic cell_XCELL	0.119	0.00728301	**
3465	THYM	Plasmacytoid dendritic cell_XCELL	0.418	2.03e-06	***
3813	UVM	Plasmacytoid dendritic cell_XCELL	0.307	0.00567277	**
331	BRCA	NK cell_XCELL	0.135	6.98e-06	***
679	COAD	NK cell_XCELL	0.165	0.000405945	***
795	DLBC	NK cell_XCELL	0.364	0.0110928	*
1375	KIRC	NK cell_XCELL	-0.136	0.00162627	**
2419	PAAD	NK cell_XCELL	-0.184	0.0137961	*
2999	SKCM	NK cell_XCELL	0.198	1.45e-05	***
3115	STAD	NK cell_XCELL	0.105	0.0414421	*
1346	KIRC	Neutrophil_MCPCOUNTER	0.04	0.351171
3231	TGCT	NK cell_XCELL	0.172	0.0472711	*
3463	THYM	NK cell_XCELL	-0.186	0.0416854	*
1349	KIRC	B cell_XCELL	0.08	0.0657279
288	BRCA	NK cell_QUANTISEQ	0.172	9.3e-09	***
752	DLBC	NK cell_QUANTISEQ	0.379	0.00782264	**
868	ESCA	NK cell_QUANTISEQ	0.158	0.043392	*
1332	KIRC	NK cell_QUANTISEQ	-0.161	0.000196111	***
1564	LAML	NK cell_QUANTISEQ	-0.337	3.54e-05	***
1680	LGG	NK cell_QUANTISEQ	-0.335	6.08e-15	***
1796	LIHC	NK cell_QUANTISEQ	-0.137	0.00832272	**
1912	LUAD	NK cell_QUANTISEQ	0.097	0.0276071	*
2144	MESO	NK cell_QUANTISEQ	-0.41	8.02e-05	***
2376	PAAD	NK cell_QUANTISEQ	-0.216	0.00370817	**
1360	KIRC	Common lymphoid progenitor_XCELL	-0.026	0.549003
1361	KIRC	Common myeloid progenitor_XCELL	0.029	0.511358
2724	READ	NK cell_QUANTISEQ	0.159	0.0414211	*
3304	THCA	NK cell_QUANTISEQ	0.159	0.000325684	***
1364	KIRC	Eosinophil_XCELL	0.012	0.788798
3420	THYM	NK cell_QUANTISEQ	-0.256	0.00472348	**
181	BLCA	NK cell_MCPCOUNTER	0.333	5.61e-12	***
297	BRCA	NK cell_MCPCOUNTER	0.134	7.93e-06	***
413	CESC	NK cell_MCPCOUNTER	0.135	0.0183768	*
529	CHOL	NK cell_MCPCOUNTER	0.347	0.0412819	*
645	COAD	NK cell_MCPCOUNTER	0.297	1.01e-10	***
1371	KIRC	B cell memory_XCELL	0.015	0.729059
761	DLBC	NK cell_MCPCOUNTER	0.321	0.0259699	*
877	ESCA	NK cell_MCPCOUNTER	0.21	0.00703526	**
1374	KIRC	Neutrophil_XCELL	0.012	0.775413
993	GBM	NK cell_MCPCOUNTER	-0.229	0.00467172	**
1376	KIRC	T cell NK_XCELL	0.072	0.0979742
1109	HNSC	NK cell_MCPCOUNTER	0.259	3.49e-09	***
1341	KIRC	NK cell_MCPCOUNTER	0.251	4.28e-09	***
1379	KIRC	T cell gamma delta_XCELL	-0.044	0.315086
1380	KIRC	T cell CD4+ Th1_XCELL	0.059	0.170881
1457	KIRP	NK cell_MCPCOUNTER	0.278	1.55e-06	***
1689	LGG	NK cell_MCPCOUNTER	-0.212	1.21e-06	***
1805	LIHC	NK cell_MCPCOUNTER	0.358	1.21e-12	***
2037	LUSC	NK cell_MCPCOUNTER	0.273	4.92e-10	***
2269	OV	NK cell_MCPCOUNTER	0.137	0.0257533	*
1386	KIRC	B cell_EPIC	0.016	0.71154
1387	KIRC	T cell CD4+_EPIC	-0.049	0.260404
2385	PAAD	NK cell_MCPCOUNTER	0.393	5.18e-08	***
2501	PCPG	NK cell_MCPCOUNTER	0.273	0.000195633	***
2849	SARC	NK cell_MCPCOUNTER	0.193	0.00179317	**
1391	KIRC	NK cell_EPIC	0.064	0.142348
2965	SKCM	NK cell_MCPCOUNTER	0.274	1.42e-09	***
3081	STAD	NK cell_MCPCOUNTER	0.273	8.01e-08	***
3197	TGCT	NK cell_MCPCOUNTER	0.253	0.00324339	**
3313	THCA	NK cell_MCPCOUNTER	0.283	8.45e-11	***
3777	UVM	NK cell_MCPCOUNTER	0.377	0.000576589	***
231	BLCA	NK cell_EPIC	0.283	6.5e-09	***
347	BRCA	NK cell_EPIC	0.1	0.000850719	***
1399	KIRP	B cell naive_CIBERSORT	0.092	0.117875
463	CESC	NK cell_EPIC	0.213	0.000177928	***
1401	KIRP	B cell plasma_CIBERSORT	-0.113	0.0554264
695	COAD	NK cell_EPIC	0.283	8.15e-10	***
811	DLBC	NK cell_EPIC	0.436	0.00194484	**
1404	KIRP	T cell CD4+ memory resting_CIBERSORT	-0.091	0.12056
1405	KIRP	T cell CD4+ memory activated_CIBERSORT	0.034	0.565734
1406	KIRP	T cell follicular helper_CIBERSORT	0.059	0.314302
1407	KIRP	T cell regulatory (Tregs)_CIBERSORT	0.065	0.269243
927	ESCA	NK cell_EPIC	0.285	0.000227104	***
1409	KIRP	NK cell resting_CIBERSORT	-0.004	0.948825
1410	KIRP	NK cell activated_CIBERSORT	-0.087	0.141208
1159	HNSC	NK cell_EPIC	0.211	1.73e-06	***
1412	KIRP	Macrophage M0_CIBERSORT	0.061	0.303854
1413	KIRP	Macrophage M1_CIBERSORT	0.09	0.126103
1414	KIRP	Macrophage M2_CIBERSORT	0.061	0.302582
1415	KIRP	Myeloid dendritic cell resting_CIBERSORT	-0.019	0.744732
1507	KIRP	NK cell_EPIC	0.215	0.000228957	***
1739	LGG	NK cell_EPIC	0.107	0.0153283	*
1418	KIRP	Mast cell resting_CIBERSORT	-0.018	0.754929
1419	KIRP	Eosinophil_CIBERSORT	-0.022	0.709903
1420	KIRP	Neutrophil_CIBERSORT	0.071	0.228993
2087	LUSC	NK cell_EPIC	0.182	4.21e-05	***
1422	KIRP	B cell memory_CIBERSORT-ABS	0.052	0.377633
1423	KIRP	B cell plasma_CIBERSORT-ABS	0.026	0.663233
2551	PCPG	NK cell_EPIC	0.256	0.000492362	***
1425	KIRP	T cell CD4+ naive_CIBERSORT-ABS	-0.091	0.123918
2783	READ	NK cell_EPIC	0.193	0.0132401	*
1427	KIRP	T cell CD4+ memory activated_CIBERSORT-ABS	0.052	0.375627
3015	SKCM	NK cell_EPIC	0.212	3.44e-06	***
3131	STAD	NK cell_EPIC	0.141	0.00637412	**
619	COAD	NK cell resting_CIBERSORT-ABS	0.113	0.0154724	*
1431	KIRP	NK cell resting_CIBERSORT-ABS	0.032	0.585305
1083	HNSC	NK cell resting_CIBERSORT-ABS	0.097	0.0288664	*
1433	KIRP	Monocyte_CIBERSORT-ABS	0.114	0.0533033
1663	LGG	NK cell resting_CIBERSORT-ABS	0.235	6.92e-08	***
1779	LIHC	NK cell resting_CIBERSORT-ABS	-0.172	0.000856826	***
1895	LUAD	NK cell resting_CIBERSORT-ABS	0.114	0.0094515	**
1437	KIRP	Myeloid dendritic cell resting_CIBERSORT-ABS	-0.009	0.877445
1438	KIRP	Myeloid dendritic cell activated_CIBERSORT-ABS	-0.072	0.222249
1439	KIRP	Mast cell activated_CIBERSORT-ABS	0.026	0.663861
1440	KIRP	Mast cell resting_CIBERSORT-ABS	0.1	0.0890096
1441	KIRP	Eosinophil_CIBERSORT-ABS	-0.031	0.59444
2359	PAAD	NK cell resting_CIBERSORT-ABS	-0.15	0.0445975	*
1443	KIRP	B cell_QUANTISEQ	0.106	0.0727569
2475	PCPG	NK cell resting_CIBERSORT-ABS	0.183	0.0134651	*
3287	THCA	NK cell resting_CIBERSORT-ABS	-0.114	0.0104394	*
133	BLCA	NK cell resting_CIBERSORT	-0.231	2.64e-06	***
249	BRCA	NK cell resting_CIBERSORT	-0.188	3.48e-10	***
1448	KIRP	NK cell_QUANTISEQ	0.009	0.884058
1449	KIRP	T cell CD4+ (non-regulatory)_QUANTISEQ	0.024	0.679552
365	CESC	NK cell resting_CIBERSORT	-0.161	0.00483819	**
597	COAD	NK cell resting_CIBERSORT	-0.15	0.00135793	**
1452	KIRP	Myeloid dendritic cell_QUANTISEQ	0.064	0.273823
1061	HNSC	NK cell resting_CIBERSORT	-0.091	0.0403153	*
1454	KIRP	T cell_MCPCOUNTER	-0.034	0.56841
1177	KICH	NK cell resting_CIBERSORT	-0.283	0.0225757	*
1293	KIRC	NK cell resting_CIBERSORT	-0.166	0.000121125	***
1641	LGG	NK cell resting_CIBERSORT	0.161	0.000243512	***
1757	LIHC	NK cell resting_CIBERSORT	-0.276	6.7e-08	***
1989	LUSC	NK cell resting_CIBERSORT	-0.176	7.37e-05	***
2337	PAAD	NK cell resting_CIBERSORT	-0.314	1.86e-05	***
2801	SARC	NK cell resting_CIBERSORT	-0.165	0.00786003	**
1462	KIRP	Neutrophil_MCPCOUNTER	-0.088	0.132945
2917	SKCM	NK cell resting_CIBERSORT	-0.222	1.08e-06	***
3033	STAD	NK cell resting_CIBERSORT	-0.16	0.0019734	**
3265	THCA	NK cell resting_CIBERSORT	-0.178	5.61e-05	***
3729	UVM	NK cell resting_CIBERSORT	-0.406	0.00018583	***
40	ACC	NK cell activated_CIBERSORT-ABS	0.229	0.0427359	*
156	BLCA	NK cell activated_CIBERSORT-ABS	0.525	4e-30	***
272	BRCA	NK cell activated_CIBERSORT-ABS	0.345	4.51e-32	***
388	CESC	NK cell activated_CIBERSORT-ABS	0.28	6.72e-07	***
1471	KIRP	T cell CD8+ naive_XCELL	0.054	0.358972
504	CHOL	NK cell activated_CIBERSORT-ABS	0.501	0.00215791	**
620	COAD	NK cell activated_CIBERSORT-ABS	0.334	2.46e-13	***
736	DLBC	NK cell activated_CIBERSORT-ABS	0.404	0.00445363	**
1475	KIRP	Class-switched memory B cell_XCELL	0.052	0.37702
852	ESCA	NK cell activated_CIBERSORT-ABS	0.299	0.000104491	***
1477	KIRP	Common myeloid progenitor_XCELL	0.019	0.749222
1084	HNSC	NK cell activated_CIBERSORT-ABS	0.247	1.94e-08	***
1479	KIRP	Endothelial cell_XCELL	0.103	0.0787174
1480	KIRP	Eosinophil_XCELL	0.099	0.0927605
1200	KICH	NK cell activated_CIBERSORT-ABS	0.334	0.00656431	**
1316	KIRC	NK cell activated_CIBERSORT-ABS	0.345	2.63e-16	***
1432	KIRP	NK cell activated_CIBERSORT-ABS	0.313	5.25e-08	***
1664	LGG	NK cell activated_CIBERSORT-ABS	0.095	0.0322926	*
1780	LIHC	NK cell activated_CIBERSORT-ABS	0.611	2.36e-39	***
1486	KIRP	Mast cell_XCELL	0.078	0.187267
1896	LUAD	NK cell activated_CIBERSORT-ABS	0.234	7.44e-08	***
2012	LUSC	NK cell activated_CIBERSORT-ABS	0.247	2.12e-08	***
2128	MESO	NK cell activated_CIBERSORT-ABS	0.243	0.0234127	*
2244	OV	NK cell activated_CIBERSORT-ABS	0.125	0.0416962	*
1491	KIRP	NK cell_XCELL	-0.062	0.288987
2360	PAAD	NK cell activated_CIBERSORT-ABS	0.289	8.49e-05	***
2476	PCPG	NK cell activated_CIBERSORT-ABS	0.214	0.00378042	**
2708	READ	NK cell activated_CIBERSORT-ABS	0.262	0.000665533	***
1495	KIRP	T cell gamma delta_XCELL	0.053	0.368879
1496	KIRP	T cell CD4+ Th1_XCELL	0.072	0.218363
1497	KIRP	T cell CD4+ Th2_XCELL	0.074	0.211849
1498	KIRP	T cell regulatory (Tregs)_XCELL	-0.035	0.557755
2824	SARC	NK cell activated_CIBERSORT-ABS	0.141	0.0225237	*
2940	SKCM	NK cell activated_CIBERSORT-ABS	0.462	2.6e-26	***
3056	STAD	NK cell activated_CIBERSORT-ABS	0.352	2.28e-12	***
1502	KIRP	B cell_EPIC	0.091	0.120681
1503	KIRP	T cell CD4+_EPIC	0.007	0.903147
1504	KIRP	T cell CD8+_EPIC	0.083	0.15616
1505	KIRP	Endothelial cell_EPIC	0.015	0.802523
3288	THCA	NK cell activated_CIBERSORT-ABS	0.354	2.01e-16	***
3520	UCEC	NK cell activated_CIBERSORT-ABS	0.168	8.34e-05	***
3752	UVM	NK cell activated_CIBERSORT-ABS	0.487	4.57e-06	***
134	BLCA	NK cell activated_CIBERSORT	0.099	0.0462792	*
250	BRCA	NK cell activated_CIBERSORT	0.146	1.22e-06	***
1642	LGG	NK cell activated_CIBERSORT	-0.103	0.019902	*
1874	LUAD	NK cell activated_CIBERSORT	-0.153	0.000489701	***
1519	LAML	T cell CD4+ naive_CIBERSORT	0.02	0.815888
1990	LUSC	NK cell activated_CIBERSORT	-0.101	0.0234988	*
1521	LAML	T cell CD4+ memory activated_CIBERSORT	0.027	0.74786
1522	LAML	T cell follicular helper_CIBERSORT	-0.144	0.084194
1523	LAML	T cell regulatory (Tregs)_CIBERSORT	0.11	0.187559
1524	LAML	T cell gamma delta_CIBERSORT	-0.094	0.262928
1525	LAML	NK cell resting_CIBERSORT	-0.161	0.0540645
1526	LAML	NK cell activated_CIBERSORT	0	0.99584
2338	PAAD	NK cell activated_CIBERSORT	-0.323	1.01e-05	***
1528	LAML	Macrophage M0_CIBERSORT	0.008	0.926493
1529	LAML	Macrophage M1_CIBERSORT	0.107	0.201248
1530	LAML	Macrophage M2_CIBERSORT	0.034	0.689276
1531	LAML	Myeloid dendritic cell resting_CIBERSORT	0.007	0.93043
1532	LAML	Myeloid dendritic cell activated_CIBERSORT	-0.029	0.734273
2454	PCPG	NK cell activated_CIBERSORT	-0.306	2.78e-05	***
2802	SARC	NK cell activated_CIBERSORT	0.13	0.0365962	*
2918	SKCM	NK cell activated_CIBERSORT	0.203	9.22e-06	***
1536	LAML	Neutrophil_CIBERSORT	0.112	0.182971
3150	TGCT	NK cell activated_CIBERSORT	-0.215	0.0126906	*
1538	LAML	B cell memory_CIBERSORT-ABS	-0.102	0.221543
3382	THYM	NK cell activated_CIBERSORT	-0.204	0.0253688	*
1540	LAML	T cell CD8+_CIBERSORT-ABS	-0.08	0.339467
1541	LAML	T cell CD4+ naive_CIBERSORT-ABS	0.075	0.373622
3730	UVM	NK cell activated_CIBERSORT	0.419	0.00011154	***
1543	LAML	T cell CD4+ memory activated_CIBERSORT-ABS	0.047	0.577872
1544	LAML	T cell follicular helper_CIBERSORT-ABS	-0.07	0.404952
1545	LAML	T cell regulatory (Tregs)_CIBERSORT-ABS	0.099	0.235432
1546	LAML	T cell gamma delta_CIBERSORT-ABS	-0.093	0.267124
1547	LAML	NK cell resting_CIBERSORT-ABS	0.02	0.815964
1548	LAML	NK cell activated_CIBERSORT-ABS	0.019	0.820207
214	BLCA	Neutrophil_XCELL	0.111	0.0247561	*
1550	LAML	Macrophage M0_CIBERSORT-ABS	0.05	0.553828
1551	LAML	Macrophage M1_CIBERSORT-ABS	0.128	0.127114
1552	LAML	Macrophage M2_CIBERSORT-ABS	0.125	0.134448
1553	LAML	Myeloid dendritic cell resting_CIBERSORT-ABS	0.009	0.910122
1554	LAML	Myeloid dendritic cell activated_CIBERSORT-ABS	-0.026	0.756542
330	BRCA	Neutrophil_XCELL	0.067	0.0255311	*
678	COAD	Neutrophil_XCELL	0.206	9.17e-06	***
1557	LAML	Eosinophil_CIBERSORT-ABS	-0.03	0.718641
1558	LAML	Neutrophil_CIBERSORT-ABS	0.133	0.111692
1490	KIRP	Neutrophil_XCELL	0.153	0.00914678	**
1606	LAML	Neutrophil_XCELL	0.348	1.98e-05	***
1722	LGG	Neutrophil_XCELL	0.186	2.22e-05	***
2070	LUSC	Neutrophil_XCELL	0.126	0.00476377	**
2186	MESO	Neutrophil_XCELL	0.263	0.0138434	*
2650	PRAD	Neutrophil_XCELL	0.104	0.0202705	*
1565	LAML	T cell CD4+ (non-regulatory)_QUANTISEQ	-0.016	0.853475
1566	LAML	T cell CD8+_QUANTISEQ	0.057	0.49915
2766	READ	Neutrophil_XCELL	0.235	0.00234524	**
1568	LAML	Myeloid dendritic cell_QUANTISEQ	-0.137	0.100891
2882	SARC	Neutrophil_XCELL	0.127	0.0409777	*
1570	LAML	T cell_MCPCOUNTER	-0.06	0.477061
1571	LAML	T cell CD8+_MCPCOUNTER	0.042	0.61769
1572	LAML	cytotoxicity score_MCPCOUNTER	0.069	0.407885
1573	LAML	NK cell_MCPCOUNTER	-0.003	0.971998
3230	TGCT	Neutrophil_XCELL	-0.208	0.0156738	*
3346	THCA	Neutrophil_XCELL	-0.093	0.0363345	*
3578	UCEC	Neutrophil_XCELL	0.088	0.0390552	*
120	BLCA	Neutrophil_TIMER	0.615	1.6e-43	***
236	BRCA	Neutrophil_TIMER	0.569	2.81e-95	***
1579	LAML	Endothelial cell_MCPCOUNTER	-0.156	0.061699
1580	LAML	Myeloid dendritic cell activated_XCELL	0.113	0.178621
1581	LAML	B cell_XCELL	-0.085	0.31065
352	CESC	Neutrophil_TIMER	0.332	2.48e-09	***
1583	LAML	T cell CD4+ naive_XCELL	0.015	0.861847
584	COAD	Neutrophil_TIMER	0.513	7.15e-32	***
700	DLBC	Neutrophil_TIMER	0.556	4.1e-05	***
1586	LAML	T cell CD4+ effector memory_XCELL	-0.018	0.831298
1587	LAML	T cell CD8+ naive_XCELL	-0.109	0.192403
1588	LAML	T cell CD8+_XCELL	-0.118	0.160375
816	ESCA	Neutrophil_TIMER	0.511	3.04e-12	***
1590	LAML	T cell CD8+ effector memory_XCELL	-0.03	0.725484
1591	LAML	Class-switched memory B cell_XCELL	-0.007	0.93351
932	GBM	Neutrophil_TIMER	-0.171	0.0353187	*
1048	HNSC	Neutrophil_TIMER	0.562	2.36e-43	***
1164	KICH	Neutrophil_TIMER	0.438	0.000262906	***
1280	KIRC	Neutrophil_TIMER	0.588	7.34e-51	***
1396	KIRP	Neutrophil_TIMER	0.418	1.1e-13	***
1597	LAML	Granulocyte-monocyte progenitor_XCELL	-0.15	0.0721173
1628	LGG	Neutrophil_TIMER	0.341	1.93e-15	***
1744	LIHC	Neutrophil_TIMER	0.676	6.98e-51	***
1860	LUAD	Neutrophil_TIMER	0.578	3.07e-47	***
1976	LUSC	Neutrophil_TIMER	0.538	7.06e-39	***
2092	MESO	Neutrophil_TIMER	0.315	0.00297372	**
1603	LAML	B cell memory_XCELL	0.053	0.524831
2208	OV	Neutrophil_TIMER	0.15	0.0143104	*
1605	LAML	B cell naive_XCELL	0.007	0.932183
2324	PAAD	Neutrophil_TIMER	0.629	4.44e-21	***
1607	LAML	NK cell_XCELL	0.008	0.920625
2440	PCPG	Neutrophil_TIMER	0.443	4.26e-10	***
2672	READ	Neutrophil_TIMER	0.387	2.73e-07	***
1610	LAML	B cell plasma_XCELL	-0.069	0.413035
1611	LAML	T cell gamma delta_XCELL	0.077	0.361128
2904	SKCM	Neutrophil_TIMER	0.575	8.96e-43	***
3020	STAD	Neutrophil_TIMER	0.558	6.06e-32	***
1614	LAML	T cell regulatory (Tregs)_XCELL	0.036	0.667812
3136	TGCT	Neutrophil_TIMER	0.344	4.69e-05	***
3252	THCA	Neutrophil_TIMER	0.372	3.87e-18	***
3368	THYM	Neutrophil_TIMER	0.369	3.31e-05	***
1618	LAML	B cell_EPIC	-0.058	0.48982
1619	LAML	T cell CD4+_EPIC	-0.145	0.0835161
3484	UCEC	Neutrophil_TIMER	0.233	3.99e-08	***
1621	LAML	Endothelial cell_EPIC	-0.036	0.667329
287	BRCA	Neutrophil_QUANTISEQ	0.241	5.17e-16	***
1623	LAML	NK cell_EPIC	0.029	0.72746
1624	LAML	uncharacterized cell_EPIC	-0.158	0.0581717
1099	HNSC	Neutrophil_QUANTISEQ	0.212	1.66e-06	***
1215	KICH	Neutrophil_QUANTISEQ	0.595	1.76e-07	***
1627	LGG	T cell CD8+_TIMER	0.038	0.39488
1447	KIRP	Neutrophil_QUANTISEQ	-0.258	8.75e-06	***
1563	LAML	Neutrophil_QUANTISEQ	0.259	0.0017084	**
1795	LIHC	Neutrophil_QUANTISEQ	-0.109	0.0352196	*
2027	LUSC	Neutrophil_QUANTISEQ	0.146	0.00105324	**
1632	LGG	B cell memory_CIBERSORT	0.061	0.170991
2143	MESO	Neutrophil_QUANTISEQ	0.287	0.00712282	**
1634	LGG	T cell CD8+_CIBERSORT	-0.068	0.121798
2375	PAAD	Neutrophil_QUANTISEQ	0.238	0.00136852	**
2607	PRAD	Neutrophil_QUANTISEQ	0.21	2.17e-06	***
1637	LGG	T cell CD4+ memory activated_CIBERSORT	-0.019	0.663444
2723	READ	Neutrophil_QUANTISEQ	0.259	0.000791049	***
2955	SKCM	Neutrophil_QUANTISEQ	-0.092	0.0453296	*
1640	LGG	T cell gamma delta_CIBERSORT	-0.01	0.827588
3187	TGCT	Neutrophil_QUANTISEQ	-0.277	0.00120408	**
3419	THYM	Neutrophil_QUANTISEQ	-0.194	0.0339514	*
1643	LGG	Monocyte_CIBERSORT	-0.011	0.799193
1644	LGG	Macrophage M0_CIBERSORT	0.049	0.271481
302	BRCA	Neutrophil_MCPCOUNTER	-0.225	4.24e-14	***
650	COAD	Neutrophil_MCPCOUNTER	0.186	6.63e-05	***
1647	LGG	Myeloid dendritic cell resting_CIBERSORT	0.049	0.269772
1648	LGG	Myeloid dendritic cell activated_CIBERSORT	0.07	0.110749
1649	LGG	Mast cell activated_CIBERSORT	0.074	0.0944479
1650	LGG	Mast cell resting_CIBERSORT	-0.081	0.0666214
1651	LGG	Eosinophil_CIBERSORT	-0.037	0.408288
1652	LGG	Neutrophil_CIBERSORT	-0.052	0.236855
998	GBM	Neutrophil_MCPCOUNTER	-0.173	0.0335922	*
1654	LGG	B cell memory_CIBERSORT-ABS	0.065	0.141281
1578	LAML	Neutrophil_MCPCOUNTER	0.298	0.000285432	***
2506	PCPG	Neutrophil_MCPCOUNTER	0.314	1.67e-05	***
2622	PRAD	Neutrophil_MCPCOUNTER	-0.155	0.000513396	***
2738	READ	Neutrophil_MCPCOUNTER	0.187	0.0162421	*
1659	LGG	T cell CD4+ memory activated_CIBERSORT-ABS	0.025	0.57075
1660	LGG	T cell follicular helper_CIBERSORT-ABS	-0.024	0.581032
2970	SKCM	Neutrophil_MCPCOUNTER	0.106	0.0216485	*
1662	LGG	T cell gamma delta_CIBERSORT-ABS	-0.008	0.852454
3086	STAD	Neutrophil_MCPCOUNTER	0.147	0.00428059	**
3434	THYM	Neutrophil_MCPCOUNTER	-0.259	0.00432496	**
3782	UVM	Neutrophil_MCPCOUNTER	0.323	0.00352616	**
1666	LGG	Macrophage M0_CIBERSORT-ABS	0.075	0.088832
166	BLCA	Neutrophil_CIBERSORT-ABS	0.186	0.000163635	***
282	BRCA	Neutrophil_CIBERSORT-ABS	0.06	0.0449286	*
630	COAD	Neutrophil_CIBERSORT-ABS	0.232	5.42e-07	***
1210	KICH	Neutrophil_CIBERSORT-ABS	0.527	6.5e-06	***
1442	KIRP	Neutrophil_CIBERSORT-ABS	0.175	0.00283511	**
1672	LGG	Mast cell resting_CIBERSORT-ABS	-0.006	0.8975
1673	LGG	Eosinophil_CIBERSORT-ABS	-0.012	0.794848
1674	LGG	Neutrophil_CIBERSORT-ABS	0.003	0.947563
1790	LIHC	Neutrophil_CIBERSORT-ABS	0.178	0.000564228	***
1906	LUAD	Neutrophil_CIBERSORT-ABS	0.168	0.000124176	***
2022	LUSC	Neutrophil_CIBERSORT-ABS	0.169	0.000150435	***
2370	PAAD	Neutrophil_CIBERSORT-ABS	0.19	0.0108679	*
2718	READ	Neutrophil_CIBERSORT-ABS	0.215	0.00549061	**
3066	STAD	Neutrophil_CIBERSORT-ABS	0.117	0.0231162	*
1682	LGG	T cell CD8+_QUANTISEQ	0.026	0.556836
376	CESC	Neutrophil_CIBERSORT	-0.164	0.00408956	**
608	COAD	Neutrophil_CIBERSORT	0.11	0.0186275	*
1072	HNSC	Neutrophil_CIBERSORT	-0.116	0.00926289	**
1686	LGG	T cell_MCPCOUNTER	0.051	0.248299
1188	KICH	Neutrophil_CIBERSORT	0.453	0.000151345	***
202	BLCA	Myeloid dendritic cell_XCELL	0.587	5.22e-39	***
318	BRCA	Myeloid dendritic cell_XCELL	0.36	4.82e-35	***
1690	LGG	B cell_MCPCOUNTER	0.063	0.156388
434	CESC	Myeloid dendritic cell_XCELL	0.371	2.03e-11	***
550	CHOL	Myeloid dendritic cell_XCELL	0.572	0.000334335	***
666	COAD	Myeloid dendritic cell_XCELL	0.572	6.36e-41	***
1694	LGG	Neutrophil_MCPCOUNTER	0.026	0.551747
782	DLBC	Myeloid dendritic cell_XCELL	0.396	0.00535575	**
898	ESCA	Myeloid dendritic cell_XCELL	0.67	1.24e-22	***
1130	HNSC	Myeloid dendritic cell_XCELL	0.501	2.17e-33	***
1698	LGG	T cell CD4+ memory_XCELL	0.058	0.19297
1699	LGG	T cell CD4+ naive_XCELL	0.041	0.356454
1246	KICH	Myeloid dendritic cell_XCELL	0.484	4.44e-05	***
1362	KIRC	Myeloid dendritic cell_XCELL	0.404	2.53e-22	***
1478	KIRP	Myeloid dendritic cell_XCELL	0.3	1.98e-07	***
1594	LAML	Myeloid dendritic cell_XCELL	0.245	0.00304106	**
1704	LGG	T cell CD8+_XCELL	0.022	0.611313
1705	LGG	T cell CD8+ central memory_XCELL	0.045	0.311562
1706	LGG	T cell CD8+ effector memory_XCELL	0.021	0.636226
1707	LGG	Class-switched memory B cell_XCELL	-0.045	0.305348
1826	LIHC	Myeloid dendritic cell_XCELL	0.537	3.93e-29	***
1942	LUAD	Myeloid dendritic cell_XCELL	0.54	2.5e-40	***
1710	LGG	Myeloid dendritic cell_XCELL	0.086	0.0504902
1711	LGG	Endothelial cell_XCELL	0.057	0.19827
1712	LGG	Eosinophil_XCELL	0.022	0.626293
1713	LGG	Granulocyte-monocyte progenitor_XCELL	0.052	0.24142
1714	LGG	Hematopoietic stem cell_XCELL	-0.007	0.871261
2058	LUSC	Myeloid dendritic cell_XCELL	0.527	4.06e-37	***
2174	MESO	Myeloid dendritic cell_XCELL	0.37	0.000419314	***
2406	PAAD	Myeloid dendritic cell_XCELL	0.572	6.43e-17	***
2522	PCPG	Myeloid dendritic cell_XCELL	0.393	4.45e-08	***
1719	LGG	B cell memory_XCELL	0.028	0.532656
2754	READ	Myeloid dendritic cell_XCELL	0.538	8.66e-14	***
1721	LGG	B cell naive_XCELL	0.033	0.461933
2986	SKCM	Myeloid dendritic cell_XCELL	0.422	9.47e-22	***
1723	LGG	NK cell_XCELL	0.01	0.812994
3102	STAD	Myeloid dendritic cell_XCELL	0.559	3.65e-32	***
1725	LGG	Plasmacytoid dendritic cell_XCELL	-0.043	0.329534
3218	TGCT	Myeloid dendritic cell_XCELL	0.314	0.000222633	***
3334	THCA	Myeloid dendritic cell_XCELL	0.388	1.06e-19	***
3450	THYM	Myeloid dendritic cell_XCELL	0.473	4.8e-08	***
3566	UCEC	Myeloid dendritic cell_XCELL	0.24	1.37e-08	***
3798	UVM	Myeloid dendritic cell_XCELL	0.415	0.000132078	***
122	BLCA	Myeloid dendritic cell_TIMER	0.691	5.91e-59	***
238	BRCA	Myeloid dendritic cell_TIMER	0.546	1.93e-86	***
354	CESC	Myeloid dendritic cell_TIMER	0.466	6.45e-18	***
586	COAD	Myeloid dendritic cell_TIMER	0.614	1.39e-48	***
702	DLBC	Myeloid dendritic cell_TIMER	0.676	1.33e-07	***
818	ESCA	Myeloid dendritic cell_TIMER	0.613	3.55e-18	***
1737	LGG	Endothelial cell_EPIC	0.002	0.970336
1050	HNSC	Myeloid dendritic cell_TIMER	0.637	1.03e-58	***
1166	KICH	Myeloid dendritic cell_TIMER	0.825	2.91e-17	***
1282	KIRC	Myeloid dendritic cell_TIMER	0.675	4.82e-72	***
1398	KIRP	Myeloid dendritic cell_TIMER	0.472	1.64e-17	***
1630	LGG	Myeloid dendritic cell_TIMER	0.406	8.1e-22	***
1746	LIHC	Myeloid dendritic cell_TIMER	0.748	1.14e-67	***
1862	LUAD	Myeloid dendritic cell_TIMER	0.637	4.86e-60	***
1978	LUSC	Myeloid dendritic cell_TIMER	0.623	3.47e-55	***
2094	MESO	Myeloid dendritic cell_TIMER	0.588	2.04e-09	***
2210	OV	Myeloid dendritic cell_TIMER	0.192	0.00171111	**
2326	PAAD	Myeloid dendritic cell_TIMER	0.697	2.51e-27	***
2442	PCPG	Myeloid dendritic cell_TIMER	0.522	5.15e-14	***
2558	PRAD	Myeloid dendritic cell_TIMER	0.094	0.0359766	*
2674	READ	Myeloid dendritic cell_TIMER	0.604	8.54e-18	***
1752	LIHC	T cell CD4+ memory resting_CIBERSORT	0.073	0.159333
1753	LIHC	T cell CD4+ memory activated_CIBERSORT	0.037	0.479376
1754	LIHC	T cell follicular helper_CIBERSORT	-0.009	0.856493
2906	SKCM	Myeloid dendritic cell_TIMER	0.573	1.87e-42	***
1756	LIHC	T cell gamma delta_CIBERSORT	0.055	0.287272
3022	STAD	Myeloid dendritic cell_TIMER	0.652	1.32e-46	***
1758	LIHC	NK cell activated_CIBERSORT	0.095	0.0677862
3138	TGCT	Myeloid dendritic cell_TIMER	0.391	3.03e-06	***
3254	THCA	Myeloid dendritic cell_TIMER	0.467	7.14e-29	***
1761	LIHC	Macrophage M1_CIBERSORT	0.046	0.381393
1762	LIHC	Macrophage M2_CIBERSORT	0.094	0.0691503
3370	THYM	Myeloid dendritic cell_TIMER	0.585	2.37e-12	***
1764	LIHC	Myeloid dendritic cell activated_CIBERSORT	-0.086	0.0963375
3486	UCEC	Myeloid dendritic cell_TIMER	0.134	0.00168176	**
1766	LIHC	Mast cell resting_CIBERSORT	0.042	0.416898
1767	LIHC	Eosinophil_CIBERSORT	-0.044	0.396837
1768	LIHC	Neutrophil_CIBERSORT	0.069	0.183592
292	BRCA	Myeloid dendritic cell_QUANTISEQ	0.135	7.27e-06	***
640	COAD	Myeloid dendritic cell_QUANTISEQ	0.11	0.0194629	*
1336	KIRC	Myeloid dendritic cell_QUANTISEQ	0.272	1.71e-10	***
1684	LGG	Myeloid dendritic cell_QUANTISEQ	0.256	4.13e-09	***
1800	LIHC	Myeloid dendritic cell_QUANTISEQ	0.244	1.99e-06	***
2380	PAAD	Myeloid dendritic cell_QUANTISEQ	-0.204	0.00618704	**
2612	PRAD	Myeloid dendritic cell_QUANTISEQ	-0.249	1.73e-08	***
3192	TGCT	Myeloid dendritic cell_QUANTISEQ	0.444	7.67e-08	***
3308	THCA	Myeloid dendritic cell_QUANTISEQ	-0.14	0.0015743	**
3424	THYM	Myeloid dendritic cell_QUANTISEQ	-0.419	1.92e-06	***
69	ACC	Myeloid dendritic cell_MCPCOUNTER	0.249	0.0268089	*
185	BLCA	Myeloid dendritic cell_MCPCOUNTER	0.479	1.09e-24	***
301	BRCA	Myeloid dendritic cell_MCPCOUNTER	0.39	2.58e-41	***
417	CESC	Myeloid dendritic cell_MCPCOUNTER	0.241	2.1e-05	***
533	CHOL	Myeloid dendritic cell_MCPCOUNTER	0.504	0.00202657	**
649	COAD	Myeloid dendritic cell_MCPCOUNTER	0.533	9.26e-35	***
765	DLBC	Myeloid dendritic cell_MCPCOUNTER	0.53	0.000105794	***
1786	LIHC	Myeloid dendritic cell activated_CIBERSORT-ABS	-0.048	0.359042
1787	LIHC	Mast cell activated_CIBERSORT-ABS	0.026	0.616397
881	ESCA	Myeloid dendritic cell_MCPCOUNTER	0.589	1.28e-16	***
1789	LIHC	Eosinophil_CIBERSORT-ABS	0.029	0.571901
997	GBM	Myeloid dendritic cell_MCPCOUNTER	-0.204	0.0120187	*
1113	HNSC	Myeloid dendritic cell_MCPCOUNTER	0.353	3.1e-16	***
1229	KICH	Myeloid dendritic cell_MCPCOUNTER	0.626	2.46e-08	***
1345	KIRC	Myeloid dendritic cell_MCPCOUNTER	0.42	3.41e-24	***
1461	KIRP	Myeloid dendritic cell_MCPCOUNTER	0.306	1.05e-07	***
1577	LAML	Myeloid dendritic cell_MCPCOUNTER	0.338	3.43e-05	***
1693	LGG	Myeloid dendritic cell_MCPCOUNTER	0.241	3.34e-08	***
1809	LIHC	Myeloid dendritic cell_MCPCOUNTER	0.616	3.94e-40	***
1925	LUAD	Myeloid dendritic cell_MCPCOUNTER	0.369	5.09e-18	***
2041	LUSC	Myeloid dendritic cell_MCPCOUNTER	0.462	7.67e-28	***
2389	PAAD	Myeloid dendritic cell_MCPCOUNTER	0.581	1.52e-17	***
2505	PCPG	Myeloid dendritic cell_MCPCOUNTER	0.331	5.41e-06	***
2737	READ	Myeloid dendritic cell_MCPCOUNTER	0.579	3.53e-16	***
2853	SARC	Myeloid dendritic cell_MCPCOUNTER	0.168	0.00667335	**
2969	SKCM	Myeloid dendritic cell_MCPCOUNTER	0.477	3.43e-28	***
3085	STAD	Myeloid dendritic cell_MCPCOUNTER	0.64	1.46e-44	***
3201	TGCT	Myeloid dendritic cell_MCPCOUNTER	0.367	1.28e-05	***
3317	THCA	Myeloid dendritic cell_MCPCOUNTER	0.165	0.00018959	***
3433	THYM	Myeloid dendritic cell_MCPCOUNTER	0.39	1.05e-05	***
3549	UCEC	Myeloid dendritic cell_MCPCOUNTER	0.199	2.87e-06	***
1810	LIHC	Neutrophil_MCPCOUNTER	-0.077	0.140111
3781	UVM	Myeloid dendritic cell_MCPCOUNTER	0.523	6.45e-07	***
161	BLCA	Myeloid dendritic cell resting_CIBERSORT-ABS	0.13	0.00884431	**
277	BRCA	Myeloid dendritic cell resting_CIBERSORT-ABS	0.177	3.48e-09	***
393	CESC	Myeloid dendritic cell resting_CIBERSORT-ABS	0.12	0.0354824	*
625	COAD	Myeloid dendritic cell resting_CIBERSORT-ABS	0.18	0.000110217	***
857	ESCA	Myeloid dendritic cell resting_CIBERSORT-ABS	0.296	0.00012374	***
973	GBM	Myeloid dendritic cell resting_CIBERSORT-ABS	-0.176	0.0308523	*
1089	HNSC	Myeloid dendritic cell resting_CIBERSORT-ABS	0.088	0.0492387	*
1669	LGG	Myeloid dendritic cell resting_CIBERSORT-ABS	0.09	0.040946	*
1785	LIHC	Myeloid dendritic cell resting_CIBERSORT-ABS	0.252	8.5e-07	***
1901	LUAD	Myeloid dendritic cell resting_CIBERSORT-ABS	0.248	1.21e-08	***
2017	LUSC	Myeloid dendritic cell resting_CIBERSORT-ABS	0.174	8.85e-05	***
2365	PAAD	Myeloid dendritic cell resting_CIBERSORT-ABS	0.214	0.00397232	**
2713	READ	Myeloid dendritic cell resting_CIBERSORT-ABS	0.234	0.00245887	**
1825	LIHC	Common myeloid progenitor_XCELL	0.027	0.601498
2945	SKCM	Myeloid dendritic cell resting_CIBERSORT-ABS	0.227	6.57e-07	***
3061	STAD	Myeloid dendritic cell resting_CIBERSORT-ABS	0.197	0.000129011	***
1828	LIHC	Eosinophil_XCELL	0.074	0.154772
1829	LIHC	Granulocyte-monocyte progenitor_XCELL	0.07	0.180533
3293	THCA	Myeloid dendritic cell resting_CIBERSORT-ABS	0.336	6.99e-15	***
3757	UVM	Myeloid dendritic cell resting_CIBERSORT-ABS	0.319	0.0039609	**
835	ESCA	Myeloid dendritic cell resting_CIBERSORT	0.202	0.00982401	**
1067	HNSC	Myeloid dendritic cell resting_CIBERSORT	-0.117	0.00871205	**
1763	LIHC	Myeloid dendritic cell resting_CIBERSORT	0.117	0.0246355	*
1879	LUAD	Myeloid dendritic cell resting_CIBERSORT	0.166	0.00016031	***
2575	PRAD	Myeloid dendritic cell resting_CIBERSORT	-0.091	0.0418428	*
3271	THCA	Myeloid dendritic cell resting_CIBERSORT	0.252	8.45e-09	***
1838	LIHC	Neutrophil_XCELL	0.088	0.0898844
1839	LIHC	NK cell_XCELL	0.088	0.0916193
3503	UCEC	Myeloid dendritic cell resting_CIBERSORT	-0.084	0.0486797	*
188	BLCA	Myeloid dendritic cell activated_XCELL	0.702	1.31e-61	***
1842	LIHC	B cell plasma_XCELL	-0.09	0.0827044
304	BRCA	Myeloid dendritic cell activated_XCELL	0.478	7.88e-64	***
1844	LIHC	T cell CD4+ Th1_XCELL	0.024	0.642277
420	CESC	Myeloid dendritic cell activated_XCELL	0.347	4.29e-10	***
536	CHOL	Myeloid dendritic cell activated_XCELL	0.543	0.000754481	***
652	COAD	Myeloid dendritic cell activated_XCELL	0.64	7.56e-54	***
768	DLBC	Myeloid dendritic cell activated_XCELL	0.502	0.000275971	***
884	ESCA	Myeloid dendritic cell activated_XCELL	0.684	8.16e-24	***
1850	LIHC	B cell_EPIC	0.024	0.642264
1851	LIHC	T cell CD4+_EPIC	0.077	0.137258
1852	LIHC	T cell CD8+_EPIC	-0.082	0.115995
1853	LIHC	Endothelial cell_EPIC	0.003	0.947264
1116	HNSC	Myeloid dendritic cell activated_XCELL	0.572	4.34e-45	***
1855	LIHC	NK cell_EPIC	-0.069	0.182358
1232	KICH	Myeloid dendritic cell activated_XCELL	0.576	5.21e-07	***
1348	KIRC	Myeloid dendritic cell activated_XCELL	0.54	1.64e-41	***
1464	KIRP	Myeloid dendritic cell activated_XCELL	0.379	2.4e-11	***
1696	LGG	Myeloid dendritic cell activated_XCELL	0.412	1.73e-22	***
1812	LIHC	Myeloid dendritic cell activated_XCELL	0.647	2.36e-45	***
1928	LUAD	Myeloid dendritic cell activated_XCELL	0.557	2.53e-43	***
2044	LUSC	Myeloid dendritic cell activated_XCELL	0.571	9.4e-45	***
2160	MESO	Myeloid dendritic cell activated_XCELL	0.448	1.33e-05	***
1864	LUAD	B cell memory_CIBERSORT	0.081	0.0672248
2276	OV	Myeloid dendritic cell activated_XCELL	0.183	0.00275278	**
1866	LUAD	T cell CD8+_CIBERSORT	-0.065	0.143366
2392	PAAD	Myeloid dendritic cell activated_XCELL	0.577	2.96e-17	***
1868	LUAD	T cell CD4+ memory resting_CIBERSORT	0.049	0.263871
1869	LUAD	T cell CD4+ memory activated_CIBERSORT	0.018	0.677882
2508	PCPG	Myeloid dendritic cell activated_XCELL	0.45	2.04e-10	***
1871	LUAD	T cell regulatory (Tregs)_CIBERSORT	-0.068	0.125
1872	LUAD	T cell gamma delta_CIBERSORT	0.083	0.0586094
1873	LUAD	NK cell resting_CIBERSORT	0.044	0.319671
2740	READ	Myeloid dendritic cell activated_XCELL	0.627	2.12e-19	***
2856	SARC	Myeloid dendritic cell activated_XCELL	0.178	0.00395371	**
1876	LUAD	Macrophage M0_CIBERSORT	0.068	0.124606
2972	SKCM	Myeloid dendritic cell activated_XCELL	0.482	8e-29	***
3088	STAD	Myeloid dendritic cell activated_XCELL	0.643	6.24e-45	***
3204	TGCT	Myeloid dendritic cell activated_XCELL	0.438	1.22e-07	***
3320	THCA	Myeloid dendritic cell activated_XCELL	0.442	1.05e-25	***
1881	LUAD	Mast cell activated_CIBERSORT	0.071	0.108998
1882	LUAD	Mast cell resting_CIBERSORT	-0.028	0.527303
1883	LUAD	Eosinophil_CIBERSORT	0.017	0.708058
1884	LUAD	Neutrophil_CIBERSORT	-0.016	0.714992
3436	THYM	Myeloid dendritic cell activated_XCELL	0.27	0.00287948	**
3552	UCEC	Myeloid dendritic cell activated_XCELL	0.211	6.98e-07	***
3784	UVM	Myeloid dendritic cell activated_XCELL	0.487	4.74e-06	***
278	BRCA	Myeloid dendritic cell activated_CIBERSORT-ABS	0.184	8.44e-10	***
1670	LGG	Myeloid dendritic cell activated_CIBERSORT-ABS	0.1	0.0232519	*
2250	OV	Myeloid dendritic cell activated_CIBERSORT-ABS	0.133	0.030391	*
2366	PAAD	Myeloid dendritic cell activated_CIBERSORT-ABS	0.194	0.00917045	**
3294	THCA	Myeloid dendritic cell activated_CIBERSORT-ABS	0.089	0.0440165	*
140	BLCA	Myeloid dendritic cell activated_CIBERSORT	-0.349	4.66e-13	***
256	BRCA	Myeloid dendritic cell activated_CIBERSORT	0.115	0.000140545	***
372	CESC	Myeloid dendritic cell activated_CIBERSORT	-0.16	0.00503659	**
604	COAD	Myeloid dendritic cell activated_CIBERSORT	-0.159	0.000674091	***
836	ESCA	Myeloid dendritic cell activated_CIBERSORT	-0.184	0.0189505	*
1068	HNSC	Myeloid dendritic cell activated_CIBERSORT	-0.271	6.52e-10	***
1300	KIRC	Myeloid dendritic cell activated_CIBERSORT	-0.185	1.76e-05	***
1416	KIRP	Myeloid dendritic cell activated_CIBERSORT	-0.149	0.0110873	*
1880	LUAD	Myeloid dendritic cell activated_CIBERSORT	-0.207	2.2e-06	***
1902	LUAD	Myeloid dendritic cell activated_CIBERSORT-ABS	0.05	0.259656
1996	LUSC	Myeloid dendritic cell activated_CIBERSORT	-0.237	7.62e-08	***
1904	LUAD	Mast cell resting_CIBERSORT-ABS	0.085	0.0539636
1905	LUAD	Eosinophil_CIBERSORT-ABS	0.038	0.391451
2460	PCPG	Myeloid dendritic cell activated_CIBERSORT	-0.188	0.0111524	*
3040	STAD	Myeloid dendritic cell activated_CIBERSORT	-0.102	0.0493956	*
212	BLCA	Monocyte_XCELL	0.588	4.15e-39	***
328	BRCA	Monocyte_XCELL	0.326	1.06e-28	***
444	CESC	Monocyte_XCELL	0.251	9.16e-06	***
1911	LUAD	Neutrophil_QUANTISEQ	-0.026	0.562796
560	CHOL	Monocyte_XCELL	0.384	0.0226064	*
676	COAD	Monocyte_XCELL	0.437	1.19e-22	***
792	DLBC	Monocyte_XCELL	0.708	1.87e-08	***
908	ESCA	Monocyte_XCELL	0.393	2.09e-07	***
1916	LUAD	Myeloid dendritic cell_QUANTISEQ	0.037	0.407497
1024	GBM	Monocyte_XCELL	-0.194	0.0169422	*
1140	HNSC	Monocyte_XCELL	0.368	1.43e-17	***
1256	KICH	Monocyte_XCELL	0.679	5e-10	***
1372	KIRC	Monocyte_XCELL	0.394	3.27e-21	***
1921	LUAD	NK cell_MCPCOUNTER	-0.02	0.647439
1488	KIRP	Monocyte_XCELL	0.38	2.18e-11	***
1604	LAML	Monocyte_XCELL	0.722	1.62e-24	***
1720	LGG	Monocyte_XCELL	0.297	6.99e-12	***
1836	LIHC	Monocyte_XCELL	0.431	3.29e-18	***
1926	LUAD	Neutrophil_MCPCOUNTER	-0.056	0.201245
1952	LUAD	Monocyte_XCELL	0.563	2.46e-44	***
2068	LUSC	Monocyte_XCELL	0.531	8.65e-38	***
2184	MESO	Monocyte_XCELL	0.402	0.00011576	***
2416	PAAD	Monocyte_XCELL	0.558	4.57e-16	***
2532	PCPG	Monocyte_XCELL	0.367	3.66e-07	***
1932	LUAD	T cell CD4+ (non-regulatory)_XCELL	0.029	0.507181
2764	READ	Monocyte_XCELL	0.432	6.91e-09	***
2996	SKCM	Monocyte_XCELL	0.461	3.41e-26	***
1935	LUAD	T cell CD8+ naive_XCELL	-0.067	0.128345
3112	STAD	Monocyte_XCELL	0.334	3.37e-11	***
3228	TGCT	Monocyte_XCELL	0.23	0.00759228	**
3344	THCA	Monocyte_XCELL	0.266	1.17e-09	***
3576	UCEC	Monocyte_XCELL	0.161	0.000157855	***
3808	UVM	Monocyte_XCELL	0.413	0.000141589	***
170	BLCA	Monocyte_QUANTISEQ	0.16	0.00120887	**
286	BRCA	Monocyte_QUANTISEQ	0.071	0.0191806	*
634	COAD	Monocyte_QUANTISEQ	0.092	0.0487929	*
866	ESCA	Monocyte_QUANTISEQ	0.208	0.00758599	**
982	GBM	Monocyte_QUANTISEQ	0.182	0.0251515	*
1446	KIRP	Monocyte_QUANTISEQ	0.235	5.2e-05	***
1562	LAML	Monocyte_QUANTISEQ	0.543	2.05e-12	***
1678	LGG	Monocyte_QUANTISEQ	-0.358	5.3e-17	***
1794	LIHC	Monocyte_QUANTISEQ	0.182	0.000439019	***
1910	LUAD	Monocyte_QUANTISEQ	-0.1	0.0237085	*
2258	OV	Monocyte_QUANTISEQ	0.176	0.00407006	**
2490	PCPG	Monocyte_QUANTISEQ	0.15	0.0443458	*
3418	THYM	Monocyte_QUANTISEQ	0.18	0.0486657	*
1954	LUAD	Neutrophil_XCELL	0.06	0.176516
1955	LUAD	NK cell_XCELL	0.069	0.118012
3534	UCEC	Monocyte_QUANTISEQ	0.095	0.0272776	*
3650	UCS	Monocyte_QUANTISEQ	0.308	0.0196754	*
67	ACC	Monocyte_MCPCOUNTER	0.222	0.0487527	*
1959	LUAD	T cell gamma delta_XCELL	0.039	0.379729
183	BLCA	Monocyte_MCPCOUNTER	0.47	9.88e-24	***
1961	LUAD	T cell CD4+ Th2_XCELL	0.021	0.640156
1962	LUAD	T cell regulatory (Tregs)_XCELL	0.078	0.0777975
299	BRCA	Monocyte_MCPCOUNTER	0.394	4.06e-42	***
415	CESC	Monocyte_MCPCOUNTER	0.231	4.38e-05	***
647	COAD	Monocyte_MCPCOUNTER	0.648	1.88e-55	***
763	DLBC	Monocyte_MCPCOUNTER	0.635	1.23e-06	***
879	ESCA	Monocyte_MCPCOUNTER	0.513	2.54e-12	***
1968	LUAD	T cell CD8+_EPIC	0.066	0.13282
1111	HNSC	Monocyte_MCPCOUNTER	0.485	4.6e-31	***
1227	KICH	Monocyte_MCPCOUNTER	0.724	9.34e-12	***
1971	LUAD	NK cell_EPIC	0.069	0.115787
1343	KIRC	Monocyte_MCPCOUNTER	0.369	1.48e-18	***
1459	KIRP	Monocyte_MCPCOUNTER	0.25	1.66e-05	***
1575	LAML	Monocyte_MCPCOUNTER	0.593	4.89e-15	***
1691	LGG	Monocyte_MCPCOUNTER	0.321	9.43e-14	***
1807	LIHC	Monocyte_MCPCOUNTER	0.521	3e-27	***
1923	LUAD	Monocyte_MCPCOUNTER	0.348	4.56e-16	***
2039	LUSC	Monocyte_MCPCOUNTER	0.48	3.34e-30	***
1979	LUSC	B cell naive_CIBERSORT	0.024	0.59253
1980	LUSC	B cell memory_CIBERSORT	0.062	0.165928
2155	MESO	Monocyte_MCPCOUNTER	0.382	0.000263217	***
2387	PAAD	Monocyte_MCPCOUNTER	0.726	1.37e-30	***
1983	LUSC	T cell CD4+ naive_CIBERSORT	-0.077	0.0854203
2503	PCPG	Monocyte_MCPCOUNTER	0.543	2.86e-15	***
2619	PRAD	Monocyte_MCPCOUNTER	-0.227	3.07e-07	***
2735	READ	Monocyte_MCPCOUNTER	0.645	8.22e-21	***
1987	LUSC	T cell regulatory (Tregs)_CIBERSORT	0.074	0.0989716
2851	SARC	Monocyte_MCPCOUNTER	0.126	0.0430222	*
2967	SKCM	Monocyte_MCPCOUNTER	0.537	1.54e-36	***
3083	STAD	Monocyte_MCPCOUNTER	0.606	7.55e-39	***
1991	LUSC	Monocyte_CIBERSORT	0.058	0.198667
1992	LUSC	Macrophage M0_CIBERSORT	-0.03	0.503468
3199	TGCT	Monocyte_MCPCOUNTER	0.346	4.16e-05	***
3315	THCA	Monocyte_MCPCOUNTER	0.189	1.74e-05	***
1995	LUSC	Myeloid dendritic cell resting_CIBERSORT	0.028	0.53233
3547	UCEC	Monocyte_MCPCOUNTER	0.174	4.41e-05	***
1997	LUSC	Mast cell activated_CIBERSORT	-0.043	0.332602
3663	UCS	Monocyte_MCPCOUNTER	0.396	0.00230624	**
3779	UVM	Monocyte_MCPCOUNTER	0.515	1.04e-06	***
2000	LUSC	Neutrophil_CIBERSORT	0.039	0.389699
157	BLCA	Monocyte_CIBERSORT-ABS	0.29	2.49e-09	***
273	BRCA	Monocyte_CIBERSORT-ABS	0.176	4.06e-09	***
2003	LUSC	B cell plasma_CIBERSORT-ABS	0.039	0.38738
621	COAD	Monocyte_CIBERSORT-ABS	0.226	1.15e-06	***
2005	LUSC	T cell CD4+ naive_CIBERSORT-ABS	-0.071	0.111297
[truncated: 1,812 more rows]
