# Supplementary material for: GLIPR2: a potential biomarker and therapeutic target unveiled – Insights from extensive pan-cancer analyses, with a spotlight on lung adenocarcinoma
Source: Front Immunol. 2024 Feb 26;15:1280525. doi: 10.3389/fimmu.2024.1280525 (PMC10929020; doi:10.3389/fimmu.2024.1280525)
Supplement: Supplementary file 13 [file Table_7.xlsx]

## Sheet: R and P value
Table S7. Correlation of GLIPR2 expression levels with related immunomodulatory genes.
Related immunomodulatory genes		R value																																					P value
TYPE	GENE	TGCT	LAML	THYM	GBMLGG	LGG	SARC	ACC	UCEC	UCS	GBM	PRAD	MESO	SKCM	CESC	KIRP	PCPG	OV	THCA	CHOL	ESCA	STAD	STES	DLBC	LUAD	HNSC	LUSC	BLCA	PAAD	READ	COAD	COADREAD	BRCA	UVM	LIHC	KICH	KIPAN	KIRC	TGCT	LAML	THYM	GBMLGG	LGG	SARC	ACC	UCEC	UCS	GBM	PRAD
chemokine	CCL15	0.163081	-0.0210745	-0.0254641	0.00356035	0.000604872	0.099268	0.034989	0.156314	-0.105397	-0.0207648	-0.0085952	0.349213	0.119408	0.127082	-0.0219714	0.140447	0.0169433	-0.068627	-0.503174	-0.321958	-0.055039	0.0139568	0.52903	0.130299	0.0982527	0.321968	-0.27398	-0.0406347	-0.178305	-0.223916	-0.217559	0.0314701	-0.0624309	-0.410242	0.0848024	0.382043	0.113962	0.0476555	0.783153	0.783398	0.927149	0.989139	0.111684	0.762577	0.0361297	0.435225	0.798902	0.848721
chemokine	CCL27	0.147053	-0.0219116	0.00687844	0.0925958	-0.0214394	0.125162	0.153242	0.0864431	0.0959184	0.200117	0.046225	-0.199599	0.308765	0.0518754	0.0631427	0.0521269	0.00112728	0.125534	0.0442623	0.198738	-0.105872	-0.0586891	-0.216797	-0.0530942	0.0774604	-0.0157707	-0.0259881	0.112408	-0.108958	0.011667	-0.0114951	0.0650018	0.0691254	0.0146011	0.178497	0.0507389	0.0584517	0.0745013	0.774766	0.940816	0.0171699	0.629408	0.0445863	0.183329	0.248567	0.477851	0.0131328	0.304708
chemokine	CXCL17	-0.0944638	-0.143731	-0.30785	-0.0492317	-0.0239811	-0.0776738	0.0314567	0.206347	0.0602818	-0.0574412	0.0533506	0.16524	-0.0113193	0.0955086	0.0356634	0.0101595	0.341562	0.254349	-0.122924	-0.0942142	-0.0425228	-0.0619769	0.0493763	0.0468923	-0.0896378	0.105841	-0.102115	0.0477266	-0.0663019	-0.0222017	-0.0254687	0.115681	0.0178654	0.0782365	-0.0474375	-0.0847058	-0.0830136	0.253449	0.0592159	0.000659436	0.205845	0.589345	0.213703	0.785942	0.0054507	0.656002	0.480646	0.236089
chemokine	CCL16	0.0745573	0.0552494	-0.163242	-0.0956111	-0.0784792	0.0535672	0.136325	0.150915	0.128613	-0.178722	0.0674278	0.302547	0.162368	0.0669141	0.0284373	0.253686	0.126195	-0.00860965	-0.0608579	0.101572	0.137784	0.162864	0.117235	0.20694	0.164265	0.237566	0.0853034	0.160634	0.239183	0.182615	0.189682	0.0799036	0.34263	-0.408788	0.153611	0.252805	0.0966529	0.367805	0.470309	0.0760826	0.0138549	0.0769025	0.391526	0.237122	0.0431531	0.340355	0.0270797	0.134111
chemokine	CCL25	-0.0612862	0.100334	0.0897564	0.0853455	0.0443484	-0.155873	0.0658081	0.396647	0.0778313	0.130033	0.0428463	0.047108	0.182444	0.300457	0.187628	0.0901631	0.260272	0.170773	-0.102954	-0.142784	0.149924	0.13112	0.377923	0.200441	0.173507	0.202569	0.328759	0.266211	0.145504	0.145679	0.148645	0.26194	0.166665	-0.01283	-0.276338	0.0687135	0.116604	0.459328	0.189035	0.331672	0.0281103	0.318	0.0121802	0.569603	3.54168e-08	0.564974	0.109148	0.341454
chemokine	CCL28	-0.475867	-0.0629943	-0.205097	-0.225008	-0.253578	-0.00222143	-0.223466	0.137951	0.253016	-0.129168	-0.0287475	-0.0161324	0.0386805	-0.0544169	0.209204	-0.0186504	0.295617	-0.113765	0.217704	-0.204895	-0.242443	-0.205187	-0.0423497	0.365479	0.0167959	0.166687	0.25291	0.354888	-0.0164377	-0.0251225	-0.0223599	0.12829	-0.221804	0.223554	0.132367	0.419547	0.222264	9.8109e-10	0.410296	0.0252491	4.8106e-09	6.55251e-09	0.971674	0.0507468	0.0647823	0.0575732	0.111545	0.523405
chemokine	CXCL14	0.240289	0.0114177	0.062501	-0.104049	-0.188611	-0.152396	0.0706486	-0.0752834	0.372281	-0.164251	-0.0300837	0.113525	0.251784	-0.0429886	0.0546802	0.246861	0.251487	0.447688	0.305588	0.0718481	-0.0420425	-0.0767151	0.207741	0.17947	-0.0302491	0.0131246	-0.0216519	0.346455	-0.0187419	-0.00230175	-0.0160231	-0.0108226	0.223289	0.58027	0.381395	0.496128	0.185163	0.00326433	0.881481	0.499504	0.00737668	1.8415e-05	0.014274	0.541489	0.315175	0.00434902	0.0424773	0.504274
chemokine	CCL24	0.236753	0.255732	-0.132133	0.0263164	0.0217946	0.172396	0.0228985	-0.160109	0.129851	-0.112381	0.0847449	0.352985	0.155395	0.0391671	0.28128	0.286515	0.127112	0.34182	0.271676	-0.0425855	0.0871656	0.0982435	0.118784	0.321775	0.307681	0.207925	0.514064	0.0363642	-0.0124208	-0.0253858	-0.0273366	0.381738	0.510474	0.216803	0.378449	0.285793	0.25563	0.00376616	0.000684055	0.152006	0.499078	0.623739	0.00549542	0.843301	0.031794	0.335689	0.166644	0.0595544
chemokine	CCL20	0.137326	0.131471	-0.0603938	0.176778	0.137185	-0.0965853	0.107944	-0.127628	0.0364357	-0.169144	-0.0713429	0.410667	0.0101258	-0.131716	0.0837246	0.363101	0.0991438	0.308534	0.0696204	-0.199479	-0.262439	-0.231053	0.353357	0.0416399	-0.0272277	0.0866882	0.282076	0.324373	-0.15369	-0.0972012	-0.115564	0.409923	0.263807	0.274751	0.455178	0.480831	0.210039	0.0960383	0.084673	0.514104	4.74262e-06	0.00192156	0.121748	0.350072	0.0877532	0.787869	0.0366065	0.112901
chemokine	CXCL2	-0.0887753	0.0167921	0.2362	0.1255	0.185064	0.202322	0.0636487	0.0540054	0.0901082	-0.0880519	0.127032	0.278219	0.266703	0.0857647	0.116718	0.291233	0.259408	0.364981	-0.0564887	-0.0213517	-0.0889208	-0.0180738	0.360562	0.131214	0.194651	0.339744	0.573269	0.36139	-0.00231546	0.0153666	0.0077264	0.421983	0.588025	0.145714	0.608614	0.447676	0.226616	0.283289	0.826432	0.00970565	0.00121328	2.6537e-05	0.00108368	0.582362	0.471502	0.505035	0.279113	0.00464575
chemokine	CXCL3	-0.0743328	0.0408901	0.349146	0.197518	0.223323	0.0772437	0.0846509	0.0710176	-0.0469616	-0.0426067	0.111721	0.391735	0.100183	0.0178757	0.181283	0.320299	0.20901	0.34579	0.178315	-0.171986	-0.148756	-0.0617215	0.350929	0.203407	0.143278	0.317726	0.516797	0.290307	-0.138732	-0.0667983	-0.0792114	0.444425	0.400899	0.450648	0.672589	0.450271	0.319163	0.369253	0.593238	9.9527e-05	3.00771e-07	3.5724e-07	0.216257	0.464184	0.343455	0.728675	0.601022	0.0128778
chemokine	CCL2	-0.130483	0.0136705	0.208436	0.281037	0.287071	0.234192	0.0735427	0.335368	0.353333	-0.0653595	0.0723887	0.0780187	0.299247	0.417939	0.228151	0.33121	0.420503	0.484125	0.359377	0.673229	0.631444	0.664229	0.458548	0.58273	0.550604	0.593689	0.724796	0.638556	0.806799	0.667129	0.683393	0.495931	0.422282	0.715642	0.627522	0.508891	0.311798	0.113946	0.858321	0.0229168	1.75565e-13	4.10811e-11	0.00014685	0.52501	4.18316e-06	0.00701629	0.422159	0.107707
chemokine	CXCL12	-0.181738	-0.165824	0.0978844	0.064856	0.206592	0.0589059	0.259237	0.273563	0.246953	-0.1301	0.285198	0.321897	0.37944	0.336878	0.404151	0.461923	0.348233	0.385628	0.117113	0.503094	0.655486	0.637519	0.457226	0.553758	0.568035	0.516046	0.648762	0.666195	0.777126	0.645875	0.66347	0.326626	0.564983	0.584033	0.679068	0.633951	0.510131	0.027061	0.0292294	0.289569	0.0954535	2.59825e-06	0.345991	0.0228065	0.000202565	0.0640341	0.108962	1.02005e-10
chemokine	CCL5	0.345788	0.139817	0.2222	0.310883	0.294623	0.294463	0.174637	0.310916	-0.0265239	0.0212059	0.148966	0.329119	0.442156	0.397894	0.500659	0.478192	0.378905	0.397252	0.409745	0.502775	0.599861	0.601474	0.786632	0.441672	0.42185	0.542259	0.650202	0.702597	0.666717	0.616067	0.627757	0.56628	0.598398	0.676817	0.591771	0.670045	0.569295	1.67307e-05	0.0665504	0.0151498	2.66867e-16	1.18714e-11	1.4796e-06	0.128745	2.15609e-05	0.844728	0.794724	0.00088585
chemokine	CXCL9	0.497217	0.112933	0.180811	0.329584	0.303065	0.316277	0.262094	0.209199	0.0537628	0.0942547	-0.0235692	0.406535	0.361702	0.407311	0.34053	0.438265	0.295375	0.421186	0.421403	0.490285	0.454446	0.485296	0.710576	0.398589	0.452536	0.485806	0.650627	0.597341	0.636981	0.607514	0.613763	0.443327	0.670957	0.474055	0.508296	0.573044	0.535745	1.28974e-10	0.139042	0.0490856	3.08054e-18	2.83638e-12	2.11072e-07	0.0212978	0.00482633	0.691224	0.246502	0.600884
chemokine	CCL3	0.239776	0.455283	0.115533	0.0288819	0.0766276	0.193031	0.113511	0.189883	0.101848	-0.049775	0.073546	0.367207	0.380581	0.348619	0.408053	0.0396571	0.400035	0.360205	0.473312	0.50705	0.410149	0.46972	0.725753	0.566639	0.495329	0.564662	0.729316	0.625671	0.663103	0.527069	0.555161	0.360765	0.596857	0.530493	0.559445	0.542547	0.425782	0.00333317	3.10472e-10	0.210858	0.458171	0.084152	0.00184056	0.325637	0.0106777	0.450933	0.541192	0.10218
chemokine	CCL4	0.299143	0.0897148	0.0123805	0.0248837	0.0642988	0.297263	0.116992	0.202016	0.0820016	-0.0139747	0.0991919	0.407359	0.496896	0.405321	0.457785	0.0813249	0.412571	0.416337	0.52945	0.603102	0.568863	0.614088	0.810289	0.522819	0.538212	0.587864	0.736606	0.692826	0.668721	0.580841	0.600208	0.492194	0.667884	0.65019	0.611667	0.661682	0.559587	0.000221354	0.240464	0.893691	0.522738	0.147455	1.16251e-06	0.310918	0.00653725	0.544246	0.863872	0.0273318
chemokine	CXCL10	0.231359	0.343399	0.0531327	0.358702	0.314516	0.320839	0.299036	0.309778	0.114938	0.167656	-0.034017	0.260541	0.36728	0.3714	0.265213	0.377539	0.347073	0.450536	0.394781	0.476176	0.403773	0.424889	0.75208	0.473062	0.377762	0.487478	0.606317	0.587663	0.64699	0.591518	0.603036	0.490457	0.602344	0.313725	0.261153	0.464205	0.441062	0.00466607	3.73863e-06	0.566038	1.56187e-21	3.7722e-13	1.37655e-07	0.00824537	2.31902e-05	0.394565	0.038315	0.450167
chemokine	CXCL11	0.205458	0.13511	0.0676607	0.22605	0.151515	0.283118	0.197925	0.237462	0.108275	0.0908951	-0.0414298	0.282323	0.345014	0.33051	0.219067	0.293004	0.323413	0.40235	0.469182	0.359645	0.341989	0.357589	0.6582	0.451977	0.353361	0.465005	0.545221	0.434729	0.576821	0.425856	0.458076	0.470246	0.608796	0.382709	0.397392	0.470783	0.447295	0.0122417	0.0763372	0.464694	4.06769e-09	0.00060414	3.83096e-06	0.0844384	0.00132863	0.422724	0.263821	0.357667
chemokine	CCL18	0.289787	-0.102834	0.161652	0.115605	0.0948227	0.0504862	0.274393	0.145226	0.0734184	-0.17714	-0.0393699	0.578284	0.358469	0.355168	0.297357	0.383197	0.165917	0.40213	0.538418	0.563616	0.386963	0.445965	0.650346	0.552831	0.570726	0.590627	0.697983	0.702522	0.666935	0.591326	0.604816	0.429674	0.376	0.445205	0.49602	0.319093	0.380913	0.000353599	0.178193	0.0790243	0.00289376	0.032447	0.419375	0.015737	0.0517555	0.587302	0.0284891	0.382092
chemokine	CXCL13	-0.0322263	-0.0305267	0.207005	0.0230948	0.00274298	0.124458	0.234728	0.144043	0.0567572	-0.11497	0.0676206	0.380503	0.308592	0.332439	0.224442	0.228745	0.250873	0.364168	0.521879	0.449972	0.500898	0.503647	0.481133	0.307055	0.465214	0.433324	0.618852	0.531687	0.473585	0.532737	0.523314	0.332761	0.549217	0.297053	0.451023	0.444013	0.36833	0.697405	0.690116	0.023893	0.553066	0.950776	0.0458078	0.0398938	0.0537127	0.674959	0.15703	0.132999
chemokine	CCL8	-0.165007	0.048014	0.132039	0.155642	0.10493	0.275313	0.127562	0.252724	0.182396	-0.00995555	0.0868694	0.39149	0.400473	0.352147	0.282469	0.306774	0.385302	0.371857	0.341142	0.528078	0.521201	0.547177	0.64348	0.448979	0.491391	0.481672	0.674428	0.620236	0.72427	0.588875	0.612874	0.432851	0.355748	0.3468	0.662935	0.444695	0.438641	0.045056	0.530456	0.152303	5.78194e-05	0.0178818	7.1983e-06	0.268915	0.000619881	0.174473	0.902791	0.0534228
chemokine	CCL13	-0.00340848	-0.0196803	0.243436	0.0683809	0.0565251	0.126909	0.161863	0.0972221	0.192091	-0.0788576	-0.0485491	0.518276	0.226948	0.368895	0.172546	0.344149	0.236294	0.441824	0.568586	0.596844	0.513856	0.532696	0.475355	0.512529	0.474866	0.505303	0.656724	0.555798	0.666604	0.537213	0.558596	0.494264	0.31244	0.383383	0.465892	0.423062	0.486507	0.967205	0.797177	0.00763505	0.0787252	0.202966	0.0416695	0.159605	0.194163	0.152289	0.332583	0.281009
chemokine	CCL23	0.0431353	0.14981	0.136201	0.198496	0.191713	0.201968	0.178473	0.198122	0.191064	-0.100506	0.10337	0.615888	0.261243	0.267478	0.111875	0.303091	0.204277	0.385343	0.575651	0.335664	0.470028	0.461121	0.596096	0.60215	0.435157	0.510271	0.640069	0.564731	0.574829	0.510786	0.523338	0.415383	0.274876	0.325504	0.538468	0.450698	0.479868	0.602676	0.049151	0.139678	2.62114e-07	1.33031e-05	0.00110625	0.120428	0.00767501	0.154534	0.216412	0.0214377
chemokine	CX3CL1	-0.144419	-0.0570544	-0.00577966	-0.0192455	0.014546	0.235692	0.144522	0.0518233	0.0219808	0.265989	0.179797	0.595754	0.156203	0.333892	0.162166	0.337258	0.38246	0.284178	0.143925	0.380401	0.421801	0.348087	0.349936	0.397471	0.178671	0.127274	0.367325	0.424169	0.587614	0.447318	0.47463	0.541954	0.258042	0.429523	-0.18502	0.286053	0.143462	0.0799072	0.455908	0.950257	0.621105	0.743377	0.000132712	0.209831	0.489626	0.871074	0.000889928	5.74729e-05
chemokine	CCL22	-0.0261345	0.334373	0.477246	0.190645	0.194715	0.140252	-0.107153	-0.0875692	0.129416	0.132433	0.0781092	0.366155	0.275782	0.209429	0.296786	0.264614	0.251024	0.459716	0.380986	0.452692	0.51754	0.478503	0.313948	0.393372	0.422987	0.40923	0.362329	0.644655	0.502559	0.533497	0.520643	0.353055	0.460893	0.690533	0.382661	0.540056	0.501576	0.752536	6.91758e-06	4.07338e-08	7.7603e-07	9.6623e-06	0.0242597	0.353638	0.242433	0.337324	0.102708	0.0825496
chemokine	CCL17	0.266844	0.00669379	0.44095	0.0376504	-0.00267518	0.139793	0.0987232	0.0676055	0.0665076	0.0906913	0.0019559	0.32317	0.0592744	0.151445	0.202735	0.166897	0.159953	0.373244	0.488223	0.29513	0.415075	0.359388	0.241762	0.457573	0.313118	0.32625	0.128316	0.534907	0.375091	0.438107	0.419561	0.378674	0.162031	0.440017	0.323046	0.474036	0.323356	0.00104389	0.930349	5.1922e-07	0.333428	0.951991	0.0247337	0.392987	0.367197	0.623043	0.264898	0.965378
chemokine	XCL2	0.278622	-0.0376135	0.344681	0.20437	0.168599	0.267553	0.167415	0.186422	0.0942513	0.0150068	0.14178	0.209841	0.214622	0.237563	0.373979	0.208466	0.24763	0.303861	0.335935	0.433758	0.451794	0.492408	0.508068	0.301444	0.288532	0.369727	0.404069	0.469788	0.344574	0.425932	0.410538	0.412738	0.355297	0.423604	0.256531	0.533911	0.391151	0.000605812	0.623203	0.000123707	1.13005e-07	0.000132478	1.32247e-05	0.14558	0.0122211	0.48557	0.853925	0.00156458
chemokine	CCL14	0.12872	-0.0603664	0.15051	-0.000919048	0.0569574	0.159315	0.0219018	0.254434	0.108283	-0.192986	0.191764	0.528393	0.106897	0.169717	0.228564	0.349082	0.230744	0.0829223	0.294434	0.425075	0.515218	0.495815	0.090315	0.338782	0.361693	0.485505	0.406329	0.440988	0.516288	0.555268	0.542975	0.143089	0.351551	0.113771	0.381837	0.306692	0.225727	0.118957	0.430135	0.102288	0.98117	0.199527	0.0103787	0.850041	0.000567465	0.422687	0.0168464	1.74205e-05
chemokine	CCL11	-0.0313691	0.0340566	0.302042	0.0287195	0.00475389	0.338135	0.0766825	0.133812	0.385627	-0.0569789	0.015395	0.242699	0.213609	0.204609	0.143685	0.185034	0.168191	0.345604	0.19231	0.478956	0.521755	0.549284	-0.140374	0.405579	0.321226	0.28205	0.550707	0.617637	0.455001	0.523847	0.496781	0.365043	0.0689992	0.57774	0.485463	0.332605	0.407917	0.705075	0.656445	0.000842509	0.460703	0.914797	2.55037e-08	0.507422	0.0733207	0.00305226	0.484191	0.732598
chemokine	CCL19	0.404788	-0.0122115	0.112492	0.0313155	0.121562	0.336451	0.140916	0.333393	0.203892	0.0994842	0.0763139	0.23306	0.158007	0.3201	0.239849	0.323488	0.199905	0.447889	0.419287	0.502711	0.607613	0.60017	0.4037	0.499556	0.435256	0.502965	0.551717	0.558109	0.475661	0.598815	0.569969	0.399235	0.309692	0.558065	0.438977	0.489116	0.497743	3.34615e-07	0.873308	0.223203	0.421164	0.0060326	3.01929e-08	0.221549	4.80085e-06	0.128191	0.221142	0.0898746
chemokine	CCL21	0.299042	0.0137123	0.170617	0.0256697	0.111479	0.244033	0.0338074	0.308957	0.148057	0.0227383	0.0681334	0.587189	0.235516	0.260496	0.165454	0.377197	0.176198	0.360685	0.713281	0.524072	0.52748	0.545409	0.192517	0.302919	0.370007	0.464707	0.576706	0.527798	0.61424	0.582321	0.582337	0.303756	0.272381	0.610589	0.307487	0.174309	0.350143	0.000222486	0.857892	0.063569	0.509687	0.0118443	7.47112e-05	0.770371	2.44378e-05	0.271719	0.780255	0.130076
chemokine	CXCL16	0.0157967	0.71381	-0.0014841	0.474374	0.520211	0.059976	0.324417	0.135156	0.0348974	0.177032	0.0683636	0.128212	0.660966	0.220977	0.408897	0.519499	0.322702	0.551257	-0.0614817	-0.0750437	0.0660699	0.0977242	0.735211	0.220561	0.324661	0.489881	0.535286	0.271579	0.475745	0.350293	0.377283	0.482537	0.609232	0.338803	0.68669	0.520004	0.566117	0.848872	2.99609e-28	0.987219	1.89437e-38	1.22924e-36	0.337285	0.00399601	0.0704527	0.79663	0.0285878	0.128781
chemokine	CXCL5	-0.306858	0.141985	0.173764	-0.0195443	0.00430474	-0.0128747	0.321164	-0.0314039	-0.128857	-0.0658323	0.120392	0.309691	0.103157	0.035082	0.1786	0.329203	0.139389	0.342351	0.101925	0.124026	-0.016465	0.0873626	0.342094	0.162532	0.0867225	0.302692	0.516141	0.49101	0.356382	0.167189	0.199233	0.498851	0.388257	0.373681	0.476015	0.362621	0.272831	0.000148615	0.0624011	0.0587663	0.615695	0.922821	0.836945	0.00439991	0.675585	0.339434	0.418802	0.00732834
chemokine	CXCL8	-0.250049	0.134245	0.0273913	0.123854	0.0178979	0.0430527	0.126581	-0.018438	-0.0171558	-0.100175	0.091402	0.190187	0.0329709	-0.027675	0.251094	0.283139	0.304017	0.381951	-0.0152894	0.0599497	-0.046544	-0.0361177	0.288404	0.216763	-0.0480543	0.118374	0.274474	0.482667	0.387408	0.29193	0.312148	0.28763	0.20366	0.451363	0.595543	0.357798	0.327995	0.00217649	0.0782563	0.767455	0.0014082	0.68707	0.491144	0.272644	0.805938	0.899207	0.217937	0.0420846
chemokine	CXCL1	-0.0384267	0.233427	0.0152142	0.00910651	-0.0639946	0.0473792	0.119372	0.142379	0.00751695	-0.0583574	0.100776	-0.189824	0.0352647	0.0681333	0.251597	0.240581	0.251749	0.364096	0.0228148	-0.0864058	-0.101924	-0.104588	0.380859	0.281257	0.00205518	0.0863707	0.399403	0.377429	0.0509171	0.0532878	0.0534932	0.483044	0.270604	0.509011	0.576	0.379981	0.252065	0.642871	0.0019961	0.869554	0.815088	0.149383	0.448599	0.301112	0.0565686	0.955744	0.473663	0.0249502
chemokine	CXCL6	-0.026102	0.0149231	0.139141	0.07869	0.0475552	0.104382	0.138731	0.119564	0.147079	-0.0454603	0.174728	-0.288117	0.082802	0.17072	0.244323	0.279721	0.297961	0.312058	-0.0332126	0.0724028	-0.0150351	-0.0720485	-0.0309182	0.326339	0.0522348	0.115652	0.317346	0.452384	0.209623	0.255065	0.23395	0.361694	0.0828371	0.44987	0.323921	0.310252	0.302212	0.752833	0.845495	0.131252	0.0429746	0.284232	0.0943163	0.228868	0.109892	0.274932	0.576851	9.31707e-05
chemokine	CCL1	0.171805	0.0167431	0.211287	-0.157433	-0.161927	0.0710252	0.0863269	0.0143298	0.0698325	-0.0263538	0.0678887	0.213119	0.0903779	0.19613	0.093811	-0.0665807	0.0806889	0.210285	0.38695	0.22963	0.234537	0.232288	0.258335	0.309633	0.204737	0.21235	0.434574	0.229755	0.422286	0.357574	0.360044	0.249926	0.258328	0.287349	0.535003	0.172725	0.116994	0.0368048	0.826931	0.0210744	4.734e-05	0.000243972	0.255651	0.455353	0.848584	0.605733	0.746421	0.131465
chemokine	XCL1	0.13561	-0.125789	0.305178	0.168854	0.132175	0.331328	0.138267	0.132341	0.229418	-0.0824891	0.0915349	0.287097	0.273671	0.101021	0.283846	0.127546	0.265531	0.32708	0.234446	0.241559	0.219016	0.163021	0.500722	0.228451	0.115117	-0.0453507	0.136412	0.483531	0.213712	0.382201	0.335784	0.433339	0.56454	0.347234	0.517268	0.571597	0.447214	0.100304	0.099135	0.000738592	1.25563e-05	0.00281006	5.0139e-08	0.230446	0.0765666	0.0860389	0.310728	0.0417856
chemokine	CCL7	-0.458342	0.128346	-0.0094906	0.0803901	0.021074	0.134473	0.16225	0.0679021	0.0797884	-0.194915	0.0600637	-0.099604	0.280482	0.24872	0.213605	0.251281	0.231874	0.358224	0.432347	0.442708	0.271224	0.325156	0.294582	0.338173	0.381508	0.439685	0.681698	0.63008	0.685775	0.483959	0.523823	0.36552	-0.0612539	0.400285	0.635742	0.326894	0.302071	4.68896e-09	0.0924017	0.918408	0.0386565	0.635262	0.0308281	0.158596	0.365094	0.555201	0.0157615	0.182152
chemokine	CCL26	-0.394358	-0.066287	0.146177	0.218762	0.194629	0.164821	0.360823	-0.0212793	0.112109	0.0427076	0.0417431	0.324631	0.2739	-0.0551399	0.265836	0.437648	0.167635	0.314948	0.54845	0.277817	0.241681	0.248587	0.0104584	0.234245	0.015203	-0.0992968	0.595859	0.0690855	0.387487	0.370308	0.371709	0.305633	0.378116	0.531767	0.525993	0.472433	0.448721	7.07187e-07	0.386215	0.11267	1.29298e-08	9.75191e-06	0.00798436	0.00126521	0.776767	0.406383	0.60016	0.354041
receptor	CCR2	0.507397	0.542287	0.240084	0.255303	0.241765	0.271039	0.112585	0.249965	0.220339	-0.058886	0.130884	0.168861	0.383394	0.44038	0.44768	0.397613	0.288257	0.42422	0.599584	0.523876	0.669894	0.653479	0.605785	0.578689	0.598508	0.682702	0.646524	0.733972	0.751647	0.638939	0.654587	0.463607	0.528289	0.645255	0.61849	0.704353	0.593607	4.66095e-11	1.29892e-14	0.00853976	2.60773e-11	3.3286e-08	1.00866e-05	0.329623	0.000713975	0.0995625	0.469659	0.00353207
receptor	CCR1	0.348447	0.743815	0.0665178	0.390279	0.419642	0.289894	0.138173	0.136786	0.0580537	0.0468617	0.088935	0.367152	0.386724	0.437013	0.377572	0.466435	0.465033	0.502029	0.579584	0.733769	0.655421	0.707398	0.665755	0.662982	0.654888	0.717034	0.617264	0.842707	0.783807	0.672934	0.688874	0.450758	0.613426	0.637257	0.737983	0.656805	0.615849	1.42543e-05	9.79281e-32	0.472288	1.63655e-25	3.95143e-23	2.18116e-06	0.230765	0.0670999	0.667961	0.56515	0.0479742
receptor	CCR5	0.435311	0.590604	0.142338	0.400899	0.406048	0.364775	0.116155	0.268075	0.133187	0.0896274	0.119012	0.287476	0.500331	0.423585	0.447319	0.420906	0.374241	0.461301	0.562803	0.56845	0.69342	0.686062	0.795924	0.600426	0.599392	0.672401	0.697909	0.781748	0.752785	0.671033	0.684289	0.503287	0.551935	0.756935	0.706367	0.710419	0.622628	3.218e-08	1.20449e-17	0.122538	5.95538e-27	1.26005e-21	1.54013e-09	0.314419	0.000274366	0.323315	0.270567	0.0080353
receptor	CXCR4	0.548336	0.383499	0.369851	0.380842	0.409516	-0.122447	0.0619047	0.0801923	0.39271	-0.0583557	0.0751995	0.44447	0.277823	0.452324	0.401032	0.438887	0.348921	0.473066	0.670261	0.380353	0.523896	0.523408	0.201684	0.514037	0.528708	0.632725	0.642498	0.647347	0.643945	0.542279	0.562601	0.49089	0.457127	0.790216	0.651307	0.673626	0.587126	5.43348e-13	1.90794e-07	3.47631e-05	2.8153e-24	5.28825e-22	0.0494567	0.59276	0.284565	0.00251431	0.473676	0.0946781
receptor	CXCR3	0.452092	0.0861129	0.454646	0.295999	0.290715	0.293552	0.350975	0.278701	0.0847216	0.00866607	0.102245	0.450249	0.353454	0.371749	0.415941	0.389354	0.339198	0.403854	0.520483	0.250978	0.565413	0.513471	0.703096	0.43316	0.520901	0.612431	0.671315	0.591161	0.250039	0.381156	0.353726	0.521178	0.585732	0.671858	0.630634	0.676093	0.615519	8.0216e-09	0.259945	2.05691e-07	7.46249e-15	2.26732e-11	1.59954e-06	0.00175031	0.000151587	0.530927	0.915331	0.0229048
receptor	CXCR6	0.533012	0.00908328	0.203488	0.266323	0.256079	0.317287	0.143685	0.219847	0.0728433	-0.0283632	0.104114	0.323003	0.470115	0.373185	0.459298	0.429875	0.356595	0.405728	0.571905	0.323856	0.516858	0.491265	0.792423	0.434248	0.521447	0.602992	0.599471	0.683847	0.547744	0.512669	0.52044	0.530822	0.589549	0.629633	0.607801	0.680146	0.586142	3.08545e-12	0.905586	0.0264432	3.2709e-12	4.59532e-09	1.92125e-07	0.212512	0.00302318	0.590241	0.72782	0.0205133
receptor	XCR1	0.543785	0.0818702	0.398326	0.289206	0.302754	0.234692	0.187415	0.131028	0.152446	0.0272465	0.0893866	0.378458	0.4033	0.350994	0.32942	0.332427	0.235616	0.431177	0.603675	0.306188	0.50022	0.443998	0.489464	0.334093	0.33106	0.33566	0.19281	0.589168	0.4264	0.468276	0.456412	0.404196	0.595555	0.552696	0.622497	0.575709	0.520097	9.18539e-13	0.284247	7.24114e-06	3.20363e-14	2.9927e-12	0.000141983	0.102646	0.0795608	0.257603	0.738139	0.0468472
receptor	CCR4	0.336329	-0.0285702	0.326552	0.189611	0.12874	0.259827	0.239265	0.177012	0.25908	0.0541943	0.0528361	0.438989	0.387921	0.327577	0.308698	0.384241	0.272672	0.415632	0.630811	0.449844	0.617239	0.589576	0.39115	0.459807	0.48782	0.620355	0.527002	0.701657	0.585576	0.520449	0.529111	0.449977	0.578088	0.524925	0.637349	0.629249	0.554407	2.92357e-05	0.709048	0.000289467	8.92377e-07	0.00362017	2.37909e-05	0.0361045	0.0174481	0.0516497	0.505834	0.240645
receptor	CCR7	0.188598	0.0367907	0.353028	0.25869	0.210829	0.376431	0.133888	0.22307	0.235969	0.163141	0.0681176	0.399037	0.333126	0.390454	0.414416	0.381661	0.403064	0.480214	0.55087	0.386949	0.574696	0.543564	0.375137	0.487789	0.490286	0.555777	0.0300419	0.62212	0.49442	0.558666	0.543735	0.404274	0.40989	0.605337	0.67375	0.660863	0.615973	0.0216996	0.630829	8.21612e-05	1.39211e-11	1.59573e-06	4.14799e-10	0.24569	0.00261275	0.07721	0.0439133	0.130166
receptor	CXCR1	-0.250653	0.357018	0.114328	0.030453	-0.0205318	0.0995947	-0.0765764	0.0425225	-0.0496523	-0.0478174	0.126204	-0.274514	0.240818	0.108826	0.302954	0.224001	0.173796	0.135637	0.210439	0.097021	0.136301	0.140584	0.316641	0.231869	0.128836	0.300643	0.347069	0.471362	0.431686	0.34217	0.356324	0.0473734	0.0657156	0.344802	0.495851	0.389245	0.234032	0.00212152	1.42376e-06	0.215688	0.434075	0.643988	0.110504	0.508011	0.570863	0.713777	0.557235	0.00492329
receptor	CCR3	-0.158857	0.179575	0.263259	0.197836	0.181797	0.0506153	0.125587	-0.271409	-0.117821	-0.0124951	0.0580508	0.132627	0.260762	0.202753	0.28543	0.224122	0.215289	0.223048	0.297342	0.245981	0.221327	0.253302	0.395671	0.159766	0.360144	0.25832	0.074843	0.551022	0.509268	0.371267	0.393399	0.22975	0.32173	0.355335	0.470095	0.333711	0.283272	0.0537978	0.0180754	0.00381929	2.87625e-07	3.69345e-05	0.418186	0.276458	0.000228362	0.382735	0.878166	0.197269
receptor	CXCR2	-0.157014	0.24904	-0.0573502	0.283161	0.260755	0.119984	0.0563185	0.0883053	0.0472798	0.044968	0.16199	0.0329253	0.248876	-0.00196055	0.274652	0.301219	0.327608	0.34256	0.322684	0.0135525	0.113272	0.0511117	0.468869	0.384527	0.0732995	0.250064	-0.146381	0.596931	0.363101	0.30553	0.309311	0.25235	0.139503	0.388316	0.4099	0.444749	0.284663	0.0566766	0.000952914	0.535571	1.13403e-13	2.34261e-09	0.0542508	0.626616	0.238482	0.726907	0.580988	0.000295901
receptor	CCR9	0.289525	0.0450232	0.321673	-0.0860953	-0.122249	0.00776573	0.146557	-0.0330017	0.0144993	0.107643	0.110927	-0.0133594	0.137726	0.173467	-0.0331929	0.254168	0.183935	0.255766	0.455583	-0.0610582	0.227247	0.192858	0.367578	0.248942	0.20667	0.299109	0.117979	0.377939	0.30766	0.167537	0.193117	0.272244	0.349876	0.259129	-0.12066	-0.0440679	0.164151	0.000358196	0.556403	0.000360679	0.0267528	0.00575088	0.901211	0.203417	0.660082	0.914751	0.185369	0.0135359
receptor	CXCR5	-0.0297099	0.0820365	0.0825554	0.126116	0.10639	-0.0290793	0.0677785	0.144743	0.0604376	0.159909	-0.0313537	-0.0451477	0.125342	0.131627	0.14278	0.190381	0.193749	0.149202	0.15425	0.145692	0.194667	0.13832	-0.240205	0.146212	0.0601498	0.0803062	0.252445	0.310025	0.143332	0.190206	0.180413	0.208715	0.213227	0.341239	0.255952	0.194398	0.195835	0.720006	0.283267	0.372076	0.00114701	0.0163418	0.641993	0.558077	0.0525465	0.655168	0.0483279	0.486439
receptor	CCR6	0.45821	0.255598	0.0911429	-0.00113635	-0.0830644	0.124873	0.18416	0.239848	0.126348	0.0570645	0.2068	0.437327	0.313137	0.214322	0.315518	0.0311172	0.149269	0.487754	0.491874	0.0811946	0.208572	0.229924	0.154186	0.497677	0.416339	0.49591	0.53462	0.545602	0.0323771	0.201252	0.166081	0.250419	0.465928	0.440855	0.00846064	0.522814	0.413261	4.74306e-09	0.00068867	0.324226	0.976719	0.061117	0.0450845	0.108866	0.00118297	0.349	0.483533	3.4906e-06
receptor	CCR8	-0.101262	-0.020068	0.0841768	0.171509	0.190051	0.257386	0.0237285	0.0335152	0.0562752	-0.0508229	0.0585884	0.430953	0.297128	0.259324	0.290492	0.156665	0.143093	0.37301	0.315486	0.578841	0.525452	0.538446	0.408988	0.415968	0.420567	0.579871	0.511764	0.638811	0.648868	0.586964	0.592742	0.342074	0.388745	0.498133	0.307599	0.485977	0.434359	0.220721	0.793271	0.362725	9.10513e-06	1.5844e-05	2.85327e-05	0.837697	0.655131	0.677567	0.532698	0.193145
receptor	CCR10	0.191935	0.209248	0.13736	0.316477	0.268545	0.157824	0.358482	0.00757514	0.175674	0.173661	0.191815	0.191541	-0.0179	0.154953	0.166434	-0.147695	0.188346	0.166927	0.447714	0.310447	0.446828	0.434594	0.0901345	-0.00312948	0.0964896	0.325721	0.234749	0.294591	0.463281	0.439656	0.442361	0.157935	0.330468	0.322601	0.255954	0.40894	0.342823	0.0194409	0.00572856	0.136309	7.25905e-17	7.40345e-10	0.0111279	0.00136794	0.91961	0.191172	0.0318101	1.73296e-05
receptor	CX3CR1	0.351312	0.620596	0.092969	0.226056	0.22851	0.120913	0.220876	0.140982	0.396436	0.222335	0.151079	-0.089255	0.300951	0.252965	0.192685	0.0990688	0.298161	0.21233	0.417577	0.343714	0.519262	0.508815	0.359928	0.412477	0.467703	0.522427	0.283694	0.38407	0.613641	0.532529	0.537253	-0.0011008	0.289205	0.413174	0.249477	0.445885	0.37749	1.19758e-05	8.48116e-20	0.314585	4.06355e-09	1.86955e-07	0.0523987	0.0535588	0.0590612	0.00226666	0.00574064	0.000745793
MHC	HLA-DOB	0.410675	0.164219	0.333856	0.273862	0.231999	0.280641	0.0476366	0.142896	-0.0102616	0.166216	0.0828406	0.371641	0.412507	0.251882	0.229447	0.326404	0.297485	0.474166	0.566405	0.348254	0.436375	0.389451	-0.20816	0.39748	0.280901	0.391163	0.647251	0.584151	0.460363	0.430044	0.436189	0.621195	0.635614	0.471737	0.453893	0.569814	0.475388	2.16843e-07	0.0308512	0.000206815	7.4726e-13	1.19892e-07	4.68961e-06	0.680775	0.0556675	0.939611	0.0400319	0.0655345
MHC	HLA-DQA2	0.399809	0.157574	0.283255	0.228134	0.199062	0.265477	0.109625	0.11414	0.236563	0.0528	0.0892919	0.293272	0.387297	0.345115	0.205689	0.259896	0.212046	0.399429	0.542637	0.440511	0.358871	0.383327	0.212421	0.43456	0.380754	0.444881	0.505541	0.576811	0.559726	0.462053	0.47225	0.29209	0.41877	0.486079	0.328812	0.413352	0.315027	4.79796e-07	0.0384069	0.0017992	2.90087e-09	6.02891e-06	1.55129e-05	0.342579	0.127093	0.0764473	0.516858	0.0470817
MHC	HLA-DQB1	0.392914	0.265243	0.224504	0.297947	0.274346	0.0952936	0.121452	0.188838	0.0475554	0.088278	0.0338721	0.345767	0.347652	0.28851	0.304333	0.184507	0.288845	0.256641	0.277458	0.355917	0.325055	0.364441	-0.0875541	0.388033	0.393823	0.510221	0.543809	0.421426	0.364915	0.353399	0.358771	0.341996	0.471545	0.524192	0.476193	0.524585	0.379589	7.82809e-07	0.000420591	0.0141033	4.87807e-15	3.06433e-10	0.126839	0.292705	0.0111248	0.725379	0.277876	0.4521
MHC	HLA-DQA1	0.482751	0.200279	0.165307	0.381179	0.368778	0.185985	0.224086	0.298757	0.128389	0.13546	0.0886321	0.443626	0.461497	0.386104	0.328496	0.355429	0.355778	0.44847	0.668151	0.535739	0.529633	0.563531	0.20275	0.583607	0.524599	0.62118	0.695762	0.606686	0.659883	0.643408	0.64671	0.416112	0.566662	0.629265	0.572439	0.609462	0.538147	5.17798e-10	0.0082423	0.0723936	2.54721e-24	7.6524e-18	0.00270806	0.0500926	4.62608e-05	0.341206	0.0950159	0.0487427
MHC	HLA-DPA1	0.546355	0.282771	0.244752	0.416644	0.396175	0.248694	0.0773767	0.18809	0.192797	0.21735	0.143598	0.473361	0.414006	0.411144	0.323173	0.307489	0.448493	0.437552	0.619216	0.50663	0.565502	0.587754	0.218795	0.616801	0.54468	0.708067	0.692511	0.732757	0.765631	0.668917	0.687215	0.406139	0.678954	0.690556	0.544999	0.62536	0.569649	6.83554e-13	0.000163555	0.00730351	3.49455e-29	1.41285e-20	5.37126e-05	0.503575	0.0114543	0.150758	0.00695971	0.00135819
MHC	HLA-DRA	0.528371	0.330636	0.230918	0.418532	0.41356	0.242193	0.110454	0.159432	0.205542	0.130641	0.102191	0.486525	0.457109	0.428951	0.329141	0.536647	0.476032	0.458124	0.5991	0.462651	0.543095	0.553704	0.0713795	0.659192	0.535346	0.720731	0.688965	0.766913	0.754949	0.667858	0.684324	0.457427	0.650383	0.676997	0.578433	0.646968	0.604538	5.13275e-12	8.87515e-06	0.011515	1.85222e-29	1.89678e-22	8.4954e-05	0.338915	0.0325327	0.125065	0.107487	0.0229767
MHC	HLA-DOA	0.474989	0.095174	0.231523	0.388591	0.402835	0.125586	0.182099	0.236917	0.141616	0.0285028	0.184819	0.46713	0.503293	0.482489	0.372484	0.470821	0.445696	0.475785	0.65211	0.567604	0.631573	0.644393	0.117113	0.597188	0.541212	0.676659	0.591769	0.720663	0.771928	0.678028	0.695339	0.407104	0.641341	0.728647	0.533144	0.628755	0.576506	1.06327e-09	0.212921	0.0112936	2.74158e-25	2.79172e-21	0.0438623	0.112953	0.00136408	0.293353	0.726534	3.51469e-05
MHC	HLA-DPB1	0.427527	0.250011	0.410754	0.400465	0.404035	0.236514	0.138558	0.222189	0.234209	0.0760294	0.170177	0.50323	0.47212	0.475077	0.422986	0.416628	0.478777	0.483169	0.630652	0.603139	0.61664	0.64645	0.168361	0.626776	0.585476	0.726801	0.735548	0.762658	0.830784	0.725824	0.745074	0.451301	0.643301	0.739166	0.595102	0.680247	0.623125	5.97826e-08	0.000908658	3.48462e-06	6.83508e-27	2.07654e-21	0.000125522	0.229457	0.00271957	0.0795084	0.350267	0.000142136
MHC	HLA-DMB	0.558893	0.372859	0.184102	0.440145	0.459347	0.289875	0.130898	-0.0355587	-0.193488	0.0877573	-0.228528	0.43533	0.46757	0.461323	0.396319	0.542229	0.442226	0.0608834	0.350101	0.403825	0.527886	0.536993	-0.00370735	0.659202	0.54459	0.715775	0.709164	0.764898	0.702058	0.653396	0.662922	0.450199	0.624598	0.703699	0.465535	0.592003	0.539033	1.5586e-13	4.37163e-07	0.0450399	9.65521e-33	6.20869e-28	2.18477e-06	0.256489	0.635574	0.149272	0.280731	2.75106e-07
MHC	HLA-DMA	0.475203	0.293432	0.318819	0.442261	0.456303	0.242282	0.0947642	0.110752	0.0932751	0.126115	0.0866172	0.458982	0.431852	0.387018	0.422169	0.557838	0.457792	0.404261	0.414286	0.233386	0.427638	0.429493	-0.107694	0.502713	0.492767	0.695229	0.551061	0.654574	0.617692	0.584279	0.590923	0.473518	0.631165	0.529917	0.57466	0.660492	0.55707	1.04267e-09	8.92407e-05	0.000409503	4.4702e-33	1.52801e-27	8.44324e-05	0.412331	0.138845	0.490121	0.120335	0.054122
MHC	HLA-DRB1	0.447583	0.315088	0.245311	0.413395	0.40134	0.145057	0.112429	0.196182	0.134407	0.160346	0.108569	0.451189	0.419444	0.379078	0.294208	0.421693	0.440239	0.410925	0.434537	0.401679	0.485277	0.494563	-0.0262034	0.567388	0.506008	0.68599	0.64194	0.633303	0.682958	0.549897	0.576275	0.445098	0.594955	0.596537	0.550566	0.628492	0.569704	1.1738e-08	2.41767e-05	0.00716666	1.03172e-28	4.03004e-21	0.0197541	0.330296	0.00830492	0.31886	0.0477108	0.0156685
MHC	HLA-G	-0.3369	0.136442	-0.0349665	0.195651	0.180928	0.22095	0.0255513	0.131099	0.0105574	0.0138159	0.0639233	0.08715	0.143212	0.175833	0.19151	0.18553	0.224164	0.315254	0.121232	0.141595	0.00188325	0.0649581	0.423018	0.240295	0.000673947	0.367952	0.241836	0.130442	0.0823162	0.152453	0.132704	0.238323	0.260794	0.247981	0.264063	0.429488	0.241025	2.82815e-05	0.0734563	0.70578	3.90431e-07	4.02893e-05	0.000348834	0.825419	0.0793962	0.937874	0.865404	0.15559
MHC	B2M	0.443593	0.410158	0.160276	0.515274	0.549898	0.455181	0.230239	0.265789	0.0289298	0.190023	0.117369	0.266402	0.342544	0.224373	0.219997	0.264813	0.513299	0.280093	0.186783	0.303854	0.325426	0.333905	0.722416	0.537084	0.373427	0.57737	0.50317	0.594618	0.56445	0.412006	0.443744	0.333598	0.674385	0.399787	0.178676	0.386259	0.37476	1.63639e-08	2.09169e-08	0.0816434	3.58149e-46	1.45584e-41	1.33857e-14	0.043963	0.000310741	0.830842	0.0186396	0.00895603
MHC	HLA-E	0.425889	0.433031	0.251976	0.424268	0.458838	0.163006	0.218528	0.312655	-0.0155597	0.178042	0.154662	0.160064	0.539646	0.339336	0.39304	0.554086	0.527156	0.450476	0.339709	0.293012	0.43366	0.375062	0.701323	0.54702	0.304874	0.513787	0.505177	0.607751	0.558959	0.449699	0.469685	0.545684	0.648478	0.356	0.402174	0.606617	0.465799	6.79662e-08	2.67417e-09	0.00570156	2.62659e-30	7.22206e-28	0.00871276	0.0562156	1.92769e-05	0.908543	0.0276783	0.000554155
MHC	TAP1	0.367496	0.338966	0.221866	0.479637	0.484578	0.351727	0.21242	0.298645	-0.0497332	0.294662	0.0366449	0.187796	0.483797	0.291235	0.296025	0.340482	0.436706	0.458991	0.187779	0.198039	0.215041	0.17783	0.653506	0.41458	0.266296	0.356648	0.53944	0.496741	0.381554	0.371439	0.377706	0.415406	0.672788	0.493998	0.502737	0.613387	0.483548	4.33377e-06	5.07006e-06	0.0153072	2.19428e-39	2.48776e-31	6.29221e-09	0.0636365	4.65799e-05	0.713331	0.000217891	0.415926
MHC	HLA-B	0.392182	0.440679	0.251405	0.435104	0.446841	0.294445	0.22442	0.330888	-0.0382093	0.144373	0.064815	0.215283	0.442722	0.326732	0.312727	0.386265	0.460325	0.38652	0.232147	0.253378	0.193893	0.210339	0.39991	0.551734	0.298818	0.530929	0.55161	0.528538	0.361718	0.287458	0.298484	0.398017	0.627685	0.407038	0.240417	0.523527	0.353576	8.24018e-07	1.29827e-09	0.00581557	5.91343e-32	2.37054e-26	1.48191e-06	0.0497418	5.70971e-06	0.777801	0.0749965	0.149893
MHC	HLA-F	0.386823	0.357504	0.265965	0.349656	0.378104	0.329651	0.120311	0.342345	-0.0335299	0.0772842	0.0648195	0.135341	0.430151	0.264409	0.275053	0.476903	0.449221	0.40405	0.228626	0.203121	0.211703	0.227918	0.636639	0.453297	0.254139	0.480982	0.504067	0.419067	0.309631	0.242197	0.255839	0.498634	0.633958	0.340624	0.223886	0.515295	0.285058	1.19527e-06	1.37431e-06	0.00346054	1.79743e-20	9.59616e-19	5.90762e-08	0.297297	2.55148e-06	0.804439	0.342349	0.149864
MHC	HLA-A	0.241325	0.302782	0.269559	0.453752	0.463201	0.300215	0.113611	0.291195	-0.21044	0.195949	0.0343185	0.17195	0.272133	0.304638	0.0745652	0.336425	0.464426	0.359862	0.0294094	0.167383	0.131925	0.143918	0.675716	0.377964	0.262622	0.440365	0.485819	0.269271	0.371057	0.225233	0.242271	0.407377	0.660011	0.413452	0.296589	0.468005	0.383159	0.00312921	5.14227e-05	0.00303092	6.21112e-35	1.96001e-28	8.99039e-07	0.325205	7.31303e-05	0.116128	0.0152052	0.44616
MHC	HLA-C	0.151564	0.385708	0.246221	0.405295	0.389471	0.344058	0.239731	0.222661	-0.0558377	0.219783	0.0456872	0.222233	0.37952	0.317397	0.227549	0.289454	0.466207	0.330605	0.0023633	0.20207	0.24167	0.245549	0.55967	0.464922	0.298013	0.467334	0.49555	0.323232	0.42598	0.390673	0.396233	0.266524	0.560432	0.262481	0.121422	0.391377	0.305866	0.0659367	1.60027e-07	0.00694878	1.45787e-27	6.96644e-20	1.3974e-08	0.0357329	0.00266183	0.679938	0.00633852	0.310375
MHC	TAP2	0.270938	0.317227	0.339331	0.316445	0.357328	0.176781	0.26068	0.325989	-0.181592	0.17532	0.0170442	0.186272	0.455081	0.234044	0.179254	0.232709	0.432592	0.406773	0.17076	0.173144	0.137442	0.0807157	0.521374	0.327264	0.18608	0.136102	0.466069	0.421065	0.276484	0.248695	0.25416	0.424163	0.623674	0.30504	0.548472	0.527967	0.462168	0.000866328	2.11315e-05	0.000159853	7.31343e-17	8.94183e-17	0.00439673	0.0220335	7.9797e-06	0.176412	0.0301878	0.705224
MHC	TAPBP	0.334946	0.396871	0.286183	0.359183	0.432126	0.207904	0.143625	0.187994	-0.217488	0.160673	-0.0710301	-0.0404881	0.350079	0.303183	0.343734	0.235235	0.478432	0.323279	0.158363	0.226261	0.280016	0.224189	0.645899	0.257132	0.301757	0.248413	0.405097	0.27204	0.172747	0.310137	0.293467	0.230364	0.47036	0.385778	0.583542	0.553247	0.454913	3.16735e-05	6.45004e-08	0.0016039	1.3687e-21	1.42597e-24	0.000779388	0.212704	0.0114976	0.104133	0.0472525	0.114492
Immunoinhibitor	PVRL2	-0.446919	0.111196	-0.0756025	0.336184	0.324447	-0.191921	0.147093	0.193617	-0.237104	0.0739155	-0.042684	0.175721	0.166733	0.241475	0.384423	0.177331	0.401193	0.336233	-0.281887	-0.267635	-0.198861	-0.178257	0.757586	0.0308642	0.156495	0.164163	0.25841	0.0788101	0.0615826	0.171068	0.149401	-0.364143	0.0847702	0.287744	0.176488	0.169908	0.2997	1.24095e-08	0.145264	0.413819	5.91582e-19	6.10284e-14	0.00195772	0.20175	0.00920792	0.0757566	0.363863	0.343288
Immunoinhibitor	VTCN1	-0.0341039	-0.0176409	-0.13087	0.040026	0.0837275	0.229176	0.0314561	-0.023725	0.244468	0.0982149	0.113117	-0.179507	0.121828	0.00643247	0.158268	0.121031	0.317376	0.291528	0.0979987	-0.0657195	-0.12704	-0.171115	-0.0250798	0.159906	0.032217	-0.0933838	-0.0136802	0.340804	-0.00596558	0.028438	0.0280265	0.315672	0.0403998	0.519978	0.261051	0.061744	0.132888	0.680711	0.817808	0.155999	0.303804	0.0590729	0.000204996	0.785946	0.751903	0.0668446	0.22712	0.0117881
Immunoinhibitor	IL10	0.401595	0.407229	0.164132	0.32938	0.321756	0.326265	0.151785	0.163054	0.0812664	0.021971	0.0722974	0.222652	0.463281	0.445219	0.299123	0.332582	0.317997	0.368513	0.471984	0.628437	0.558107	0.57959	0.518005	0.588353	0.58822	0.546449	0.714322	0.627039	0.56308	0.496551	0.505659	0.393522	0.464696	0.45248	0.606383	0.573118	0.560946	4.21894e-07	2.69247e-08	0.0744754	3.23955e-18	1.00642e-13	8.20297e-08	0.187581	0.0287415	0.547873	0.787491	0.108153
Immunoinhibitor	LAG3	0.404736	0.0738997	0.151243	0.2033	0.201488	-0.00605664	0.129328	0.330329	0.0150164	0.0765077	0.178106	0.211413	0.432189	0.485186	0.431126	0.182787	0.402219	0.4072	0.341686	0.460834	0.47368	0.478973	0.684575	0.355925	0.412051	0.441177	0.695366	0.439554	0.5594	0.543357	0.548208	0.429378	0.689299	0.415298	0.673989	0.63054	0.510596	3.3589e-07	0.333907	0.100609	1.31965e-07	4.61271e-06	0.922875	0.262287	5.934e-06	0.911723	0.347235	6.76261e-05
Immunoinhibitor	CTLA4	0.436818	0.109673	0.164878	0.117613	0.129522	0.159558	0.132695	0.260732	0.00575524	-0.0646625	0.0426994	0.467083	0.180061	0.399426	0.297668	0.205521	0.275281	0.415973	0.554842	0.565587	0.392769	0.434367	0.690681	0.483024	0.544186	0.547656	0.664281	0.705845	0.46037	0.588997	0.5595	0.546674	0.454952	0.567941	0.546222	0.580026	0.460055	2.84919e-08	0.150888	0.0731476	0.00243806	0.00341905	0.0102613	0.24996	0.000407683	0.966109	0.427135	0.343113
Immunoinhibitor	PDCD1	0.379826	0.0334024	0.477694	0.269897	0.242797	-0.0205841	0.203758	0.202425	0.0332408	0.0894722	0.0399343	0.374816	0.389062	0.453259	0.510606	0.378808	0.331217	0.352197	0.498536	0.444858	0.521746	0.518464	0.416843	0.429211	0.459242	0.536826	0.677209	0.646882	0.566654	0.582543	0.579601	0.493752	0.598459	0.596783	0.638071	0.648966	0.508896	1.92381e-06	0.662636	3.93997e-08	1.63374e-12	2.89786e-08	0.742111	0.0754985	0.00642695	0.806092	0.271401	0.3753
Immunoinhibitor	TIGIT	0.371315	-0.0467896	0.163078	0.168269	0.209576	0.268131	0.187148	0.245936	0.101677	0.0715253	0.0908089	0.430181	0.397836	0.402925	0.379909	0.361713	0.311893	0.458407	0.493072	0.531942	0.602376	0.597656	0.423642	0.464476	0.523515	0.524103	0.663154	0.7524	0.714454	0.63348	0.649484	0.547608	0.542939	0.610491	0.588791	0.619321	0.598219	3.3819e-06	0.541004	0.0763826	1.34694e-05	1.84506e-06	1.26477e-05	0.103146	0.000875169	0.451696	0.379624	0.0434418
Immunoinhibitor	CD244	0.417863	-0.0710513	0.447404	0.0403554	-0.0518228	0.396406	0.196172	0.167712	0.0237066	0.0691141	0.150557	-0.212946	0.414941	0.276353	0.454527	0.336796	0.319037	0.38442	0.455347	0.393815	0.49965	0.502913	0.684838	0.518747	0.370077	0.564245	0.386519	0.558345	0.497145	0.503882	0.505187	0.494259	0.273476	0.463118	0.53489	0.673769	0.588735	1.26246e-07	0.352923	3.37305e-07	0.299838	0.243176	3.86815e-11	0.087284	0.0244252	0.861048	0.395938	0.000778325
Immunoinhibitor	CD96	0.498486	-0.205267	0.520181	0.226628	0.200678	0.21969	0.297711	0.292444	0.241167	-0.0107171	0.143925	0.399281	0.392525	0.297662	0.431416	0.405032	0.359953	0.424985	0.471144	0.523783	0.564163	0.555529	0.680111	0.403257	0.437335	0.4674	0.030981	0.655638	0.662688	0.558299	0.576849	0.551449	0.624537	0.674515	0.580237	0.690586	0.637292	1.1382e-10	0.0067444	1.33453e-09	3.70456e-09	5.04598e-06	0.000377775	0.00854892	6.78647e-05	0.0707294	0.895396	0.00132384
Immunoinhibitor	TGFB1	0.596938	0.571043	0.395377	0.421532	0.42182	0.187694	0.258373	0.21272	-0.31201	0.190224	0.0303399	0.556949	0.450788	0.160585	0.409107	0.429967	0.452089	0.412402	0.691828	0.484975	0.625111	0.487222	0.532667	0.528506	0.182265	0.108229	0.261947	0.644997	0.766357	0.688439	0.703811	0.273235	0.543659	0.711996	0.611448	0.641591	0.52248	1.17517e-15	2.3365e-16	8.5774e-06	6.70077e-30	2.23512e-23	0.00246891	0.0232804	0.00414455	0.01814	0.0185134	0.500649
Immunoinhibitor	PDCD1LG2	0.449022	0.300446	-0.00458463	0.418957	0.417675	0.401061	0.286218	0.27951	0.205093	0.140331	0.143291	0.578807	0.479152	0.405576	0.383283	0.569797	0.41108	0.387387	0.766714	0.735014	0.715248	0.704714	0.749005	0.676285	0.542102	0.544616	0.793438	0.796991	0.77035	0.721557	0.728312	0.626281	0.515362	0.592887	0.784001	0.62857	0.610356	1.04011e-08	5.91227e-05	0.960533	1.60485e-29	6.58433e-23	2.17404e-11	0.0116191	0.00014475	0.12591	0.0836059	0.00139119
Immunoinhibitor	CSF1R	0.415428	0.523037	0.0973467	0.254652	0.30362	0.281335	0.146213	0.298449	0.312573	0.0769988	0.157602	0.258961	0.477338	0.472157	0.401657	0.49689	0.40702	0.534695	0.456827	0.756063	0.706585	0.737925	0.711078	0.692831	0.672459	0.689391	0.780653	0.787479	0.813779	0.731149	0.744461	0.395218	0.561139	0.740577	0.705056	0.670671	0.6281	1.51846e-07	1.55611e-13	0.292239	2.93926e-11	2.57726e-12	4.43205e-06	0.204489	4.71454e-05	0.0179211	0.34414	0.000432224
Immunoinhibitor	HAVCR2	0.361193	0.369521	0.236769	0.432571	0.450032	0.25268	0.288053	0.249739	0.268433	0.149853	0.0882303	0.482668	0.526121	0.476099	0.193395	0.512937	0.43544	0.535499	0.543542	0.759349	0.660102	0.706353	0.784527	0.760195	0.664662	0.730508	0.796387	0.833369	0.807766	0.72295	0.739377	0.421784	0.620013	0.774819	0.568193	0.511264	0.356073	6.48128e-06	5.63609e-07	0.00952646	1.45326e-31	9.49431e-27	4.02997e-05	0.0110725	0.000722253	0.0434925	0.0644821	0.0497782
Immunoinhibitor	KDR	-0.281057	-0.0799114	-0.048237	0.192983	0.151713	0.256701	0.362877	0.0473506	0.161223	0.218098	0.132645	-0.201697	0.236981	0.291997	0.0059562	0.373482	0.445575	-0.0394326	0.351131	0.250497	0.404929	0.369838	0.371089	0.229961	0.435436	0.482367	0.19216	0.530291	0.621058	0.602714	0.586233	0.131479	0.57234	0.239602	0.214446	0.33543	0.251883	0.000539696	0.295966	0.6024	5.6432e-07	0.000594094	3.00158e-05	0.00118085	0.527908	0.230879	0.00676329	0.00310859
Immunoinhibitor	ADORA2A	-0.332287	0.260354	0.446696	0.0706327	0.0729698	0.18555	0.194783	0.246826	0.307143	0.210067	0.0821111	0.579865	0.501633	0.520788	0.401515	0.251279	0.427594	0.319145	0.366095	0.358738	0.538532	0.517556	0.145699	0.439488	0.535809	0.566396	0.644242	0.475014	0.689081	0.690888	0.683148	0.115164	0.469507	0.399153	0.34628	0.533018	0.40325	3.6908e-05	0.000541275	3.53815e-07	0.0693447	0.10009	0.00277224	0.0895919	0.00083695	0.0201259	0.00915457	0.0679526
Immunoinhibitor	BTLA	-0.274779	0.1083	0.366951	0.241078	0.226331	0.19199	0.149912	0.21232	0.0285221	0.165331	0.00224159	0.421482	0.277926	0.37783	0.325518	0.321188	0.208823	0.417956	0.449379	0.405606	0.526107	0.50992	0.285267	0.449509	0.506354	0.536088	0.573331	0.552593	0.366927	0.462435	0.446436	0.471342	0.537731	0.480891	0.343058	0.524876	0.462564	0.00072541	0.156101	4.04573e-05	3.30032e-10	2.45851e-07	0.00195021	0.193148	0.00421745	0.833192	0.0411185	0.960325
Immunoinhibitor	IL10RB	0.514602	0.652479	0.322254	0.445594	0.482251	0.0911043	0.283404	0.176921	0.367523	0.0957731	0.120763	0.0160932	0.226819	0.13707	0.362339	0.444424	0.503858	0.411792	0.229969	-0.186189	0.0160858	-0.0125785	0.654797	0.347412	0.112101	0.254987	0.171314	0.305887	0.306155	0.171879	0.198575	0.357749	0.542026	0.3027	0.582154	0.661033	0.510058	2.22182e-11	2.352e-22	0.000351422	1.31494e-33	5.26161e-31	0.144487	0.0125031	0.0175069	0.00491692	0.238939	0.007148
Immunoinhibitor	LGALS9	0.414982	0.227241	0.306388	0.422508	0.444945	0.263846	0.307249	0.342842	0.172815	0.155843	0.0976747	0.512485	0.480862	0.269747	0.501356	0.610412	0.468004	0.521508	0.157297	-0.0823628	0.206536	0.192686	0.496183	0.545881	0.486021	0.448023	0.298252	0.435472	0.310211	0.313233	0.318141	0.432902	0.641237	0.788287	0.748189	0.744743	0.718309	1.57052e-07	0.00264144	0.000701725	4.80268e-30	4.06489e-26	1.75687e-05	0.00656607	2.46216e-06	0.198612	0.0544003	0.0297932
Immunoinhibitor	CD160	0.536212	-0.120239	0.0995562	0.0616045	0.0944681	0.289679	0.277333	0.0604258	0.1787	-0.0221098	0.100843	-0.0162186	0.0925862	0.182408	0.310244	0.135933	0.287781	0.212597	0.00465282	0.0795069	0.26061	0.2243	0.486318	0.306902	0.33489	0.36575	0.214968	0.233421	0.324801	0.0759271	0.134793	0.16086	0.432122	0.319606	0.266082	0.44712	0.283134	2.1625e-12	0.115083	0.281371	0.113295	0.0331035	2.22108e-06	0.0146105	0.420366	0.183518	0.786181	0.0248536
Immunoinhibitor	KIR2DL1	0.162668	0.0365502	0.043122	0.0621218	0.0499095	0.0961366	0.0151618	0.0715499	0.229378	-0.0313234	0.0104391	-0.0157311	0.111039	0.199976	0.159572	0.0487217	0.233357	0.149281	-0.0376061	0.20709	0.355005	0.34936	0.46594	0.155378	0.221845	0.233489	0.415267	0.282972	0.349012	0.35968	0.359285	0.3076	0.245887	0.142282	0.269594	0.404039	0.291333	0.0482295	0.633065	0.641461	0.110293	0.261038	0.123498	0.895874	0.339841	0.0860948	0.700708	0.816791
Immunoinhibitor	KIR2DL3	0.251121	0.120281	0.0317556	0.159618	0.148531	0.150898	0.0470003	-0.0374134	0.0908304	0.0835903	-0.0452229	-0.104423	0.204876	0.271972	0.197652	0.211518	0.215655	0.171322	-0.0290709	0.253181	0.404739	0.397991	0.455011	0.187628	0.250959	0.302587	0.45533	0.279105	0.395255	0.35338	0.363851	0.307558	0.5291	0.285976	0.254089	0.37387	0.246261	0.0020797	0.114954	0.731717	3.69773e-05	0.000775377	0.0152695	0.684813	0.618039	0.501613	0.304291	0.315322
Immunoinhibitor	TGFBR1	0.491044	0.334451	-0.0543729	0.454204	0.482285	0.22951	0.266487	0.0403553	0.255265	0.151267	0.161784	0.386559	-0.0568755	0.0602568	0.285884	0.0585289	0.483119	0.426371	0.345992	0.276912	0.440943	0.320351	0.200146	0.208107	0.213606	0.176203	0.505653	0.48742	0.56218	0.549856	0.539574	0.251694	0.273158	0.353811	0.213504	0.387352	0.402396	2.35263e-10	6.88155e-06	0.556994	5.2313e-35	5.20363e-31	0.000200544	0.0191449	0.590666	0.0553156	0.0619746	0.00030128
Immunoinhibitor	CD274	0.429764	0.173056	-0.0526806	0.242595	0.205434	0.233921	0.134758	0.166238	0.141751	0.0982396	0.167966	0.522602	0.406077	0.229368	0.0732532	0.00438464	0.449601	0.225507	0.510513	0.353467	0.343527	0.306996	0.590979	0.454922	0.42282	0.231395	0.572589	0.548847	0.449162	0.509231	0.495496	0.408284	0.577548	0.478083	0.216035	0.0977374	0.20412	5.01149e-08	0.0227922	0.569351	2.53658e-10	2.96326e-06	0.00014954	0.242608	0.0257261	0.292886	0.227002	0.000173856
Immunoinhibitor	IDO1	0.27926	0.105808	0.275591	0.308341	0.280837	0.333286	-0.0152049	0.0406937	0.105713	0.0326832	-0.00100821	0.295547	0.382517	0.366417	0.101194	0.210727	0.381619	0.313824	0.582724	0.34815	0.354872	0.349126	0.821473	0.350541	0.338807	0.362473	0.533689	0.47662	0.548763	0.509591	0.515894	0.544036	0.592079	0.308031	0.0495207	0.379653	0.175607	0.000587804	0.165901	0.00241671	4.77818e-16	1.11364e-10	4.13505e-08	0.895579	0.587553	0.433842	0.688376	0.982149
Immunostimulator	TNFSF9	-0.630212	0.203033	-0.147814	-0.169298	-0.18014	-0.0389268	0.0474696	-0.167736	-0.166082	-0.0595668	0.0963141	0.243441	0.157811	-0.085044	0.197001	0.358167	0.160001	0.311391	0.288477	-0.0415791	0.136411	0.05688	0.228044	0.0951153	-0.0743494	0.0382551	0.425081	0.326888	0.0654688	0.111464	0.113875	0.467282	0.46863	0.44267	0.63239	0.5284	0.338716	9.32337e-18	0.00738228	0.108655	1.19033e-05	4.35777e-05	0.533641	0.681834	0.0244042	0.216938	0.46453	0.0321597
Immunostimulator	HHLA2	-0.0643104	0.231592	0.0183156	-0.0635202	-0.0306424	-0.00509071	-0.00809764	0.00817193	0.0111267	0.138827	0.133727	0.0172163	0.181116	-0.0651145	-0.0172172	-0.161543	0.0391946	0.234665	0.234404	-0.319434	-0.147256	-0.101792	0.311069	0.242099	-0.0454756	0.152794	0.111627	0.269749	0.109787	-0.0552619	-0.0361623	0.254912	0.258406	0.248231	0.286053	0.432182	0.132957	0.43743	0.00217074	0.843274	0.102491	0.490328	0.935146	0.944277	0.913301	0.934531	0.0870061	0.00287191
Immunostimulator	ULBP1	-0.613359	0.0462806	0.137268	0.138112	0.0872346	0.0635381	0.227184	-0.0446324	-0.0290974	-0.0645341	-0.259314	0.297954	0.134197	-0.134786	0.00902022	0.0177928	0.230196	0.0140878	-0.0430179	0.0228025	-0.0851816	-0.16445	0.196225	0.306315	0.0180779	-0.0585529	0.261629	0.27638	0.240068	-0.0366462	0.0298263	0.382613	0.366414	0.400296	0.190259	0.253493	0.329897	1.15981e-16	0.54542	0.136575	0.00036538	0.0491816	0.309322	0.0469234	0.551889	0.829877	0.428056	4.76334e-09
Immunostimulator	PVR	0.107682	-0.081062	-0.0818644	0.0437498	-0.0753281	0.107162	0.0605629	-0.0974429	-0.152713	0.138638	-0.0759133	0.43639	0.00611431	0.033073	0.186981	0.189682	0.3711	0.0752683	-0.119315	-0.118678	-0.0927343	-0.121802	0.723234	0.00129357	0.0377056	-0.0364561	0.397065	0.0394388	0.186279	0.0969779	0.113539	0.26262	0.377374	0.0115492	0.00240552	-0.0242731	0.145306	0.19268	0.289044	0.376105	0.260985	0.0895616	0.0858194	0.600817	0.193147	0.25676	0.0874403	0.0915784
Immunostimulator	TNFRSF25	0.474252	-0.0388573	0.00181747	-0.066974	-0.0681459	-0.13974	0.16226	0.212357	0.0558141	-0.151337	0.109446	0.411648	0.359453	-0.0197266	0.171313	-0.247365	0.285001	0.391219	0.3606	0.0269659	-0.137992	-0.193499	0.657093	0.100751	-0.0612535	-0.0604558	-0.133735	0.146603	0.0563795	-0.00084274	0.00661568	0.265552	0.358301	0.334745	0.69976	0.45417	0.234032	1.13745e-09	0.611751	0.984349	0.085092	0.124674	0.0247886	0.15857	0.00421067	0.680066	0.0618515	0.0148434
Immunostimulator	ICOSLG	-0.507236	0.0870058	-0.101651	0.234046	0.256279	-0.134218	0.479427	-0.03526	0.375597	0.0897446	0.117364	-0.195502	0.442582	0.176737	0.0921934	0.389647	0.329775	0.239097	0.302075	0.128135	0.21809	0.215491	-0.195706	0.32581	0.172424	0.20948	0.234079	0.37371	0.380896	0.225995	0.25599	0.271521	0.390845	0.191949	0.333843	0.294345	0.166962	4.73804e-11	0.255018	0.271321	1.09209e-09	4.46563e-09	0.0311498	1.02705e-05	0.638417	0.00398815	0.269939	0.00895908
Immunostimulator	BTNL2	0.147646	-0.0906499	-0.14801	-0.0259682	-0.102093	-0.202679	0.0280954	0.115695	0.321373	0.151448	0.107707	0.0116736	0.236817	0.169008	0.0966105	0.0859212	0.0865086	0.0664831	0.170217	0.226054	0.101199	0.12152	0.0925906	0.118371	0.0230968	0.0699874	-0.0507554	0.168572	0.33374	-0.0368402	0.0442561	0.164342	0.0744637	0.123717	-0.0836237	0.111998	0.0472883	0.0733263	0.235577	0.108182	0.504775	0.0212404	0.00106135	0.808352	0.121962	0.0147849	0.0616598	0.0165189
Immunostimulator	RAET1E	0.0401075	0.290338	-0.182533	-0.00394851	-0.013663	0.410703	0.0106765	0.273211	0.371236	0.0803219	0.0947444	-0.568026	0.179056	-0.102502	0.0377398	0.388002	0.150197	0.216449	0.23624	-0.125919	0.0521864	-0.131044	0.137896	0.132403	-0.118133	0.0630723	-0.175407	0.294921	0.412618	0.186636	0.240332	0.0259625	0.113738	0.153736	0.338218	0.30102	0.230819	0.628395	0.000106657	0.0469332	0.919232	0.758456	6.40445e-12	0.926574	0.000206579	0.00446849	0.323655	0.0350879
Immunostimulator	TNFSF15	0.357521	0.439772	-0.106843	0.114681	0.0799895	0.0850278	0.255671	-0.0644194	0.0133893	-0.122439	0.195612	-0.0292848	0.295899	0.151967	0.126769	0.354974	0.363645	0.287139	-0.0169813	-0.110128	0.00799987	0.0315019	0.561033	-0.018126	0.305425	0.254845	-0.0800082	0.287591	0.242221	-0.0805979	-0.0122926	0.387262	0.602057	0.561416	0.231506	0.0840494	0.360639	8.16178e-06	1.41576e-09	0.247463	0.00312833	0.0713727	0.173329	0.0248163	0.390259	0.921256	0.13162	1.16786e-05
Immunostimulator	TNFRSF14	0.526048	0.334161	0.243435	0.211567	0.153468	0.212673	0.113642	0.0945577	-0.0667149	-0.0145265	-0.0434101	0.179472	-0.00600545	0.248987	0.172495	0.148238	0.394318	0.23734	0.212539	0.022664	0.192278	0.21404	0.712139	0.413462	0.387141	0.44207	0.0161312	0.215388	0.259298	0.237643	0.250094	0.0411392	0.422918	0.378681	0.321292	0.336244	0.0687129	6.60268e-12	7.01675e-06	0.00763532	3.89539e-08	0.00051185	0.000584165	0.325075	0.206727	0.621958	0.858551	0.335132
Immunostimulator	TNFSF13	0.320131	0.649414	-0.0590603	0.128355	0.0839796	0.195497	0.120937	-0.00312897	0.103694	-0.0220214	0.115923	-0.0488137	0.275102	0.306817	0.132448	0.214288	0.431386	0.279211	0.133251	-0.0400928	0.0536168	0.121335	0.717788	0.416818	0.469418	0.655678	0.246631	0.440659	0.345337	0.279489	0.293289	-0.116057	0.0581178	0.583237	0.100864	0.058361	0.17235	7.29551e-05	4.27102e-22	0.523455	0.000933084	0.0583108	0.00160278	0.294771	0.966748	0.442726	0.787015	0.00984244
Immunostimulator	TNFRSF13C	0.395414	0.082447	0.0990686	-0.0344802	0.0422807	-0.0618471	0.234938	0.178079	-0.00362443	0.0836284	0.0567135	0.309174	0.235856	0.166366	0.259262	0.293944	0.161433	0.460047	0.245967	0.305938	0.328476	0.311917	-0.374194	0.243261	0.120193	0.0875956	0.29353	0.464784	0.350986	0.321107	0.33239	0.418824	0.263126	0.497582	0.0386567	0.217637	0.242931	6.56347e-07	0.280857	0.283745	0.375757	0.341109	0.322401	0.0397115	0.0167711	0.978653	0.30407	0.207807
Immunostimulator	TNFSF18	0.164167	0.0329493	-0.00526184	0.0561175	0.0596848	0.266953	0.119909	0.0777112	0.228487	0.110139	0.0419967	0.327316	0.361371	0.100784	0.178271	0.0870768	0.269801	0.407829	0.455174	0.194564	0.297108	0.216234	0.0229481	0.30993	0.107989	0.0769384	0.340469	0.495308	0.534923	0.476692	0.473689	0.304618	0.343716	0.437261	0.381579	0.44004	0.348169	0.0461748	0.666937	0.954709	0.149225	0.178807	1.38504e-05	0.298926	0.299778	0.0873556	0.175323	0.351122
Immunostimulator	TNFRSF13B	0.412015	0.0761807	0.0675887	-0.0239829	0.0166733	0.104721	0.159744	0.194915	0.188581	-0.112361	0.0403134	0.244589	0.232031	0.303678	0.31702	0.290721	0.177741	0.304326	0.452228	0.195623	0.486526	0.438366	0.120614	0.266469	0.345394	0.390794	0.47502	0.454399	0.296824	0.384111	0.364701	0.371994	0.38411	0.490882	0.524502	0.486978	0.40255	1.96241e-07	0.31916	0.465171	0.537903	0.707461	0.0932469	0.165215	0.00874061	0.160064	0.16672	0.37078
Immunostimulator	TNFRSF17	0.355003	-0.00477877	-0.0316928	0.0664283	0.125248	0.118251	0.254904	0.283947	0.193681	-0.0708586	0.0281421	0.107349	0.267186	0.322686	0.32157	0.122773	0.20336	0.224704	0.452663	0.173527	0.345267	0.329428	-0.177538	0.203421	0.281612	0.398546	0.480822	0.551053	0.330948	0.374803	0.362597	0.391297	0.424988	0.525654	0.397471	0.520643	0.436136	9.54383e-06	0.950245	0.732227	0.0876706	0.00465569	0.0578514	0.0252675	0.000112085	0.148859	0.384093	0.532192
Immunostimulator	TMIGD2	0.35554	-0.200089	0.367152	0.0541814	0.105792	0.143136	0.0272387	0.240875	0.0822436	0.159074	0.161184	-0.00477922	0.286935	0.242061	0.370605	-0.0537188	0.286852	0.314529	0.473093	0.0159211	0.299752	0.238666	0.503724	0.303208	0.329715	0.459224	0.114671	0.525075	0.240451	0.168497	0.186245	0.368518	0.0134432	0.465733	0.32129	0.468862	0.390826	9.23199e-06	0.00830466	4.00371e-05	0.163789	0.0169587	0.02146	0.81409	0.00112493	0.543054	0.0495273	0.000317445
Immunostimulator	NT5E	-0.0642724	0.0540478	0.190293	0.10696	0.0657975	0.288766	0.441055	-0.058962	0.0661889	0.134725	0.195163	0.49065	0.101453	0.136046	0.132854	0.136998	0.37123	0.238395	0.0946724	-0.0147737	0.152031	0.0913231	0.260543	0.240959	0.205591	0.204646	0.425685	0.23687	0.203066	0.187135	0.186873	0.423441	0.392134	0.00591566	0.569706	0.498712	0.425813	0.437701	0.480032	0.03818	0.00587442	0.13823	2.3981e-06	5.9491e-05	0.431732	0.624713	0.0968401	1.22407e-05
Immunostimulator	IL6	-0.102501	0.0461208	0.0270579	0.254784	0.236168	0.0889325	0.160361	-0.0444084	0.310179	-0.0179337	0.130138	0.456692	0.110615	0.146238	0.231104	0.287422	0.30281	0.300236	0.425262	0.473649	0.369346	0.388446	0.41385	0.236344	0.261296	0.179877	0.642973	0.518416	0.485965	0.380931	0.398035	0.423124	0.25576	0.491108	0.584895	0.432166	0.370139	0.215098	0.54681	0.770207	2.86904e-11	6.98547e-08	0.154344	0.163565	0.553889	0.0188665	0.825851	0.00372667
Immunostimulator	KLRC1	0.091339	0.0675402	0.081788	0.0456391	0.0900662	0.344622	0.191319	0.0580244	-0.07055	0.0148406	0.072518	0.018534	0.286168	0.167452	0.177202	0.245208	0.239405	0.257537	0.280734	0.364076	0.385827	0.366222	0.540392	0.211354	0.312192	0.358127	0.288957	0.418049	0.30757	0.245673	0.261026	0.386719	0.49502	0.396646	0.340689	0.400002	0.365812	0.26956	0.377279	0.376552	0.240933	0.0422428	1.3186e-08	0.0955559	0.439104	0.602025	0.855525	0.107078
Immunostimulator	C10orf54	0.408057	0.769691	0.0339062	0.115408	0.177783	0.401937	0.207203	0.308393	0.404438	0.127221	0.242451	-0.41838	0.463129	0.146767	0.399485	0.577737	0.447174	0.195576	0.584269	0.160725	0.432662	0.364858	0.792833	0.591145	0.0846619	0.478361	0.321426	0.523991	0.737693	0.572721	0.604282	0.523343	0.634104	0.57222	0.617077	0.671194	0.534399	2.63253e-07	3.71129e-35	0.71431	0.00294241	5.50047e-05	1.9487e-11	0.0705855	2.53318e-05	0.00180684	0.117091	4.701e-08
Immunostimulator	IL6R	0.312804	0.589254	-0.318402	0.240815	0.289739	0.399368	0.174649	-0.055685	0.262919	0.109438	0.175744	-0.0679349	-0.079122	0.0452894	0.0786396	0.421648	0.315327	0.406428	-0.119991	0.239836	0.416526	0.307173	0.572463	0.0394479	0.0434862	0.201084	0.263289	0.321456	0.58598	0.439289	0.467869	0.367431	0.180134	-0.285165	0.399272	0.429755	0.206158	0.000108499	1.48743e-17	0.000417136	3.45383e-10	2.66089e-11	2.68354e-11	0.12872	0.457806	0.0481628	0.178102	8.46583e-05
Immunostimulator	TNFSF14	0.581712	0.385225	0.236437	0.277013	0.276084	0.326514	0.244606	0.0601732	0.107799	-0.0371825	0.0777755	-0.248624	0.358598	0.22149	0.246723	0.403171	0.251145	0.422685	-0.219728	0.333575	0.569715	0.522131	0.566254	0.273848	0.413811	0.478703	0.531033	0.587951	0.69632	0.584528	0.606766	0.546471	0.543776	0.102678	0.607845	0.529122	0.349579	8.96958e-15	1.66314e-07	0.0096306	3.97638e-13	2.34283e-10	8.00818e-08	0.0320344	0.422315	0.424776	0.648169	0.0838737
Immunostimulator	CD40	0.504034	0.102362	-0.0678541	0.224677	0.164568	0.168057	0.0644952	0.169486	-0.0912971	0.0405909	0.21897	0.372802	0.218829	0.249441	0.23907	0.145179	0.393684	0.511911	0.263956	0.562441	0.511236	0.537438	0.321538	0.604174	0.374815	0.409499	0.234509	0.614718	0.664736	0.587757	0.59759	0.559417	0.125701	0.231648	0.185123	0.497465	0.388129	6.54817e-11	0.180207	0.463416	5.0728e-09	0.000192128	0.00681883	0.577345	0.0229337	0.499409	0.618365	8.68591e-07
Immunostimulator	TNFSF4	0.116638	0.0615277	0.132255	0.0145106	0.0142109	0.28774	0.0503177	0.0720773	0.208609	-0.20454	-0.00626709	0.533528	0.225932	0.430033	0.206029	0.0183259	0.320527	0.359917	0.324631	0.580993	0.478777	0.528354	0.270292	0.456171	0.510745	0.538594	0.678707	0.66868	0.755415	0.660394	0.674417	0.256655	0.345951	0.260333	0.355812	0.536073	0.537672	0.158022	0.421301	0.151627	0.709399	0.749089	2.61298e-06	0.66386	0.336284	0.119409	0.011208	0.889385
Immunostimulator	CXCL12	-0.181738	-0.165824	0.0978844	0.064856	0.206592	0.0589059	0.259237	0.273563	0.246953	-0.1301	0.285198	0.321897	0.37944	0.336878	0.404151	0.461923	0.348233	0.385628	0.117113	0.503094	0.655486	0.637519	0.457226	0.553758	0.568035	0.516046	0.648762	0.666195	0.777126	0.645875	0.66347	0.326626	0.564983	0.584033	0.679068	0.633951	0.510131	0.027061	0.0292294	0.289569	0.0954535	2.59825e-06	0.345991	0.0228065	0.000202565	0.0640341	0.108962	1.02005e-10
Immunostimulator	TMEM173	0.2061	0.326776	0.0651294	0.262256	0.27221	0.187906	0.383229	0.215499	0.23954	-0.0520985	0.132285	0.346737	0.251325	0.232398	0.396144	0.553572	0.53735	0.396768	0.783106	0.402906	0.565189	0.477337	0.814038	0.385476	0.32494	0.422136	0.55799	0.541165	0.375124	0.336319	0.345953	0.301188	0.494294	0.801893	0.508926	0.568852	0.580447	0.0119679	1.14406e-05	0.481603	7.11732e-12	4.25047e-10	0.00244069	0.000581392	0.00366913	0.0727101	0.52245	0.00319137
Immunostimulator	CD40LG	0.565996	-0.095928	0.286702	0.23144	0.224596	0.259644	0.187115	0.298271	0.32683	0.0359012	0.0858505	0.326171	0.463668	0.277986	0.372048	0.396512	0.234875	0.411932	0.552717	0.174289	0.491505	0.440971	0.403495	0.466203	0.434386	0.596362	0.43521	0.526359	0.400905	0.376866	0.37367	0.424434	0.527893	0.60511	0.483013	0.656322	0.524512	6.56098e-14	0.209302	0.00157132	1.68542e-09	3.05199e-07	2.41179e-05	0.103207	4.7663e-05	0.0130866	0.659522	0.0562946
Immunostimulator	KLRK1	0.370393	0.0945471	0.265839	-0.00512746	0.102841	0.242412	0.307821	0.255819	-0.0903738	0.0858484	0.175776	0.319282	0.326476	0.334821	0.429547	0.345771	0.345815	0.363305	0.498168	0.454077	0.530819	0.52541	0.374476	0.369092	0.416315	0.476804	0.505572	0.590006	0.45491	0.455919	0.459533	0.437401	0.604903	0.52786	0.489618	0.632174	0.533509	3.59166e-06	0.215964	0.00347658	0.895239	0.0203056	8.3673e-05	0.00646122	0.000528017	0.503776	0.291367	8.44077e-05
Immunostimulator	CXCR4	0.548336	0.383499	0.369851	0.380842	0.409516	-0.122447	0.0619047	0.0801923	0.39271	-0.0583557	0.0751995	0.44447	0.277823	0.452324	0.401032	0.438887	0.348921	0.473066	0.670261	0.380353	0.523896	0.523408	0.201684	0.514037	0.528708	0.632725	0.642498	0.647347	0.643945	0.542279	0.562601	0.49089	0.457127	0.790216	0.651307	0.673626	0.587126	5.43348e-13	1.90794e-07	3.47631e-05	2.8153e-24	5.28825e-22	0.0494567	0.59276	0.284565	0.00251431	0.473676	0.0946781
Immunostimulator	CD27	0.436929	-0.0114466	0.491073	0.168298	0.204135	0.165095	0.174124	0.341124	0.129863	-0.0260596	0.0741882	0.430892	0.397053	0.419394	0.464467	0.336482	0.324726	0.247688	0.657913	0.415974	0.558141	0.548362	-0.0385076	0.352105	0.456844	0.501093	0.659218	0.675674	0.606015	0.596772	0.59656	0.503988	0.570198	0.634543	0.692252	0.662693	0.54426	2.82386e-08	0.881183	1.4255e-08	1.34232e-05	3.43143e-06	0.0078792	0.12989	2.78455e-06	0.335646	0.749157	0.0992125
Immunostimulator	LTA	0.391546	0.0834836	0.464477	0.196523	0.197108	0.155149	0.320022	0.34262	0.305925	0.171916	0.0623161	0.322163	0.386384	0.404396	0.390158	0.223401	0.292188	0.450407	0.559405	0.475374	0.564806	0.576693	0.204624	0.549014	0.483791	0.556381	0.65105	0.633378	0.697859	0.565664	0.587092	0.493598	0.449617	0.627726	0.471862	0.638129	0.575808	8.61514e-07	0.274832	1.03162e-07	3.45753e-07	7.46276e-06	0.0125925	0.0045501	2.50163e-06	0.0206513	0.0335958	0.166271
Immunostimulator	TNFRSF4	0.361864	0.0666796	0.185663	0.217132	0.132652	-0.0874647	0.200029	0.331675	-0.0416932	0.0986941	0.0930808	0.719774	0.15289	0.472143	0.394033	0.292278	0.348357	0.322262	0.684027	0.673455	0.503498	0.595811	0.572832	0.389753	0.488321	0.48692	0.674583	0.489888	0.622302	0.71197	0.691386	0.429236	0.312387	0.541946	0.410947	0.460333	0.290813	6.21186e-06	0.383402	0.0432202	1.66552e-08	0.00271168	0.161287	0.0811217	5.40812e-06	0.758131	0.22485	0.0384358
Immunostimulator	CD80	0.31114	0.14739	0.0932839	0.366788	0.322436	0.249716	0.0374315	0.185783	0.264646	0.268942	0.0518145	0.494898	0.425066	0.360832	0.338303	0.350858	0.403043	0.431353	0.424683	0.669584	0.427779	0.49641	0.511903	0.658563	0.561341	0.639413	0.695246	0.610731	0.557044	0.519262	0.519659	0.394262	0.402759	0.648965	0.554377	0.536415	0.506971	0.000118568	0.0529733	0.312942	1.64475e-22	8.87333e-14	4.99224e-05	0.746543	0.0125266	0.0466578	0.000775188	0.249872
Immunostimulator	CD28	0.556042	-0.0376675	0.347491	0.240436	0.220687	0.311242	0.064063	0.28447	0.312317	-0.0874261	0.129307	0.479068	0.347037	0.379627	0.328926	0.404142	0.382019	0.47629	0.691657	0.579288	0.632216	0.647993	0.713014	0.574957	0.582171	0.627238	0.691597	0.705531	0.575671	0.59782	0.586432	0.438105	0.500374	0.473452	0.692133	0.656202	0.628623	2.19337e-13	0.622704	0.000107928	3.68717e-10	4.93541e-07	3.35529e-07	0.579904	0.000108723	0.0180203	0.282557	0.00395504
Immunostimulator	ICOS	0.376296	-0.00987751	0.487878	0.261195	0.248374	0.205641	0.0998491	0.288263	0.154658	0.0235196	0.0456017	0.522717	0.308039	0.379928	0.399082	0.36526	0.280913	0.453647	0.418792	0.584024	0.480182	0.490956	0.60571	0.550433	0.555666	0.645671	0.648959	0.731692	0.596153	0.549221	0.555659	0.516817	0.587581	0.606503	0.584761	0.639786	0.548764	2.43567e-06	0.897374	1.82457e-08	8.69853e-12	1.35466e-08	0.000891723	0.387586	8.70398e-05	0.250681	0.772906	0.311282
Immunostimulator	IL2RA	0.339648	0.163797	0.224985	0.277659	0.269291	0.308581	0.200397	0.234334	0.0268273	-0.143221	-0.00543612	0.571868	0.430022	0.44688	0.35454	0.469778	0.374082	0.446395	0.763372	0.683835	0.56126	0.602094	0.306005	0.522798	0.600956	0.636363	0.761377	0.704199	0.635024	0.652295	0.643502	0.55739	0.470251	0.677785	0.733014	0.611717	0.600642	2.40859e-05	0.0312908	0.0138929	3.49029e-13	6.61753e-10	4.2723e-07	0.0805523	0.00154432	0.842975	0.077374	0.903975
Immunostimulator	TNFRSF9	0.365776	0.290661	0.20817	0.228649	0.1884	0.2607	0.212577	0.160552	-0.0836563	0.0772877	0.00691235	0.388603	0.412156	0.395986	0.301458	0.415427	0.283216	0.416484	0.606402	0.573099	0.559113	0.569025	0.558154	0.482375	0.593655	0.57716	0.723141	0.716918	0.6688	0.666479	0.663792	0.529023	0.595072	0.481926	0.605639	0.626272	0.535883	4.84107e-06	0.000104705	0.0230956	2.6671e-09	1.88217e-05	2.22829e-05	0.0634368	0.0313183	0.536124	0.342327	0.87808
Immunostimulator	ENTPD1	0.517811	0.554093	0.121679	0.395078	0.391343	0.395723	0.143481	0.102619	0.180823	0.201365	0.110692	0.676807	0.30149	0.482175	0.406765	0.509347	0.519555	0.188026	0.694099	0.598824	0.713019	0.680868	0.461479	0.588569	0.623854	0.654109	0.698446	0.812629	0.835793	0.749377	0.75559	0.306018	-0.339459	0.79424	0.616222	0.659662	0.633522	1.58824e-11	2.6144e-15	0.187418	3.7169e-26	4.47766e-20	4.20624e-11	0.21317	0.170436	0.178283	0.0125622	0.0137361
Immunostimulator	TNFSF13B	0.414362	0.453704	0.143499	0.373181	0.359643	0.220677	-0.0367632	0.242887	0.218236	0.172465	0.0430135	-0.260287	0.214436	0.445747	0.479006	0.0910564	0.436014	0.505037	0.540555	0.565446	0.62606	0.632235	0.769111	0.621964	0.58991	0.706555	0.696828	0.719061	0.768213	0.653601	0.671835	0.514874	0.555351	0.736191	0.743193	0.727199	0.679143	1.64562e-07	3.63606e-10	0.119486	2.64963e-23	5.48298e-17	0.000354924	0.75092	0.00101871	0.102919	0.0330251	0.339572
Immunostimulator	CD48	0.480158	0.391459	0.496804	0.394767	0.381003	0.210283	0.26513	0.309494	0.178317	0.111052	0.109957	0.415019	0.417144	0.432364	0.443441	0.488971	0.41081	0.498109	0.593912	0.604926	0.682422	0.691877	0.269438	0.607712	0.594981	0.652374	0.697967	0.711053	0.699123	0.675569	0.678305	0.497946	0.553824	0.771222	0.679322	0.718049	0.647448	6.59836e-10	1.00629e-07	9.09891e-09	4.09407e-26	4.96392e-19	0.000675502	0.0197892	2.36156e-05	0.184474	0.171751	0.0143802
Immunostimulator	CD86	0.393256	0.657696	0.162099	0.388842	0.40446	0.278587	0.111674	0.235456	0.277738	0.102291	0.110899	0.434305	0.52792	0.441514	0.38234	0.437915	0.436851	0.538769	0.708872	0.768615	0.65908	0.699917	0.43119	0.733367	0.60474	0.687616	0.72699	0.825086	0.805651	0.713401	0.728241	0.459771	0.682521	0.773415	0.695139	0.686634	0.639708	7.64225e-07	8.38373e-23	0.0781893	2.53934e-25	1.86929e-21	5.53792e-06	0.333576	0.00146351	0.0364594	0.208321	0.0135593
Immunostimulator	CD276	0.156131	0.42798	-0.143155	0.412564	0.434823	0.0766247	0.332076	0.206208	0.211867	0.0674116	-0.269906	0.388203	0.0900391	0.133424	0.313213	0.394514	0.427457	0.487937	-0.125277	0.3526	0.27565	0.229145	0.5582	0.215372	0.281431	0.0848079	0.462847	0.553568	0.631758	0.513029	0.53454	0.274801	0.490356	0.550263	0.584289	0.483851	0.581005	0.0580991	4.268e-09	0.120383	1.35854e-28	6.83069e-25	0.219972	0.00317248	0.0054828	0.113617	0.407705	1.03782e-09
Immunostimulator	TNFRSF18	0.182444	0.0663996	0.0772129	-0.0316989	-0.113256	-0.148695	0.269373	0.0439471	-0.0954416	-0.150865	-0.0285864	0.385464	0.392748	0.00369552	0.378718	0.373798	0.165609	0.469772	0.463877	0.404881	0.309622	0.212314	0.474188	0.208642	-0.0579375	-0.0972354	0.570119	0.479423	0.517324	0.637594	0.6146	-0.108645	0.420208	0.629854	0.522029	0.495683	0.38786	0.0264615	0.385407	0.403915	0.415498	0.0105544	0.016844	0.0178338	0.558018	0.480052	0.0626785	0.525736
Immunostimulator	TNFRSF8	-0.655096	0.610306	0.412767	0.212526	0.250571	0.116682	0.12747	0.204105	-0.227087	-0.035524	0.159825	-0.11123	0.465562	0.422152	0.356798	0.545034	0.249649	0.535993	0.556526	0.48956	0.518678	0.512463	0.452424	0.535556	0.412113	0.516858	0.721633	0.747545	0.687309	0.709947	0.702388	0.613402	0.547597	0.727282	0.709899	0.656672	0.657283	1.67857e-19	4.92809e-19	3.0866e-06	3.37038e-08	9.98907e-09	0.0612781	0.269264	0.00599096	0.0893644	0.662879	0.000357153
Immunostimulator	CD70	-0.537612	0.13768	0.0592276	0.203595	0.13589	0.174998	0.129551	0.0331231	-0.248223	-0.0433668	-0.0585402	0.24416	0.193656	0.141229	0.172939	0.22909	0.216251	0.330632	0.503343	0.370121	0.297373	0.309166	0.0377463	0.433283	0.279391	0.397626	0.632232	0.500352	0.411128	0.53601	0.513223	0.488394	0.429692	0.581662	0.712031	0.589016	0.309643	1.84891e-12	0.0708594	0.522277	1.26462e-07	0.00212246	0.00481703	0.261459	0.65891	0.062634	0.59454	0.193512
Immunostimulator	MICB	-0.197256	0.518871	0.354817	0.34342	0.326744	0.332313	-0.0130025	0.0318532	-0.044401	0.0878159	0.0435218	0.396932	0.175665	0.230997	0.245061	0.319657	0.386146	0.405632	0.513817	0.272146	0.259049	0.233975	0.279686	0.39708	0.28113	0.388376	0.438275	0.551929	0.357005	0.398564	0.393272	0.137158	0.30036	0.294566	0.539574	0.560979	0.563203	0.0162598	2.60971e-13	7.51497e-05	9.25122e-20	3.96618e-14	4.55121e-08	0.910637	0.671211	0.742945	0.280409	0.333889
[truncated: 26 more columns]
