# Supplementary material for: GLIPR2: a potential biomarker and therapeutic target unveiled – Insights from extensive pan-cancer analyses, with a spotlight on lung adenocarcinoma
Source: Front Immunol. 2024 Feb 26;15:1280525. doi: 10.3389/fimmu.2024.1280525 (PMC10929020; doi:10.3389/fimmu.2024.1280525)
Supplement: Supplementary file 15 [file Table_9.xlsx]

## Sheet: stat (4)
Table S9. Correlation of GLIPR2 expression levels with immune checkpoint-related genes.
Immune checkpoint-related genes		R value																																					P value
TYPE	GENE	MESO	DLBC	UVM	LUAD	BRCA	THCA	OV	PCPG	KIRP	SKCM	CHOL	ESCA	STAD	STES	CESC	HNSC	LUSC	LIHC	KICH	KIPAN	KIRC	BLCA	PAAD	READ	COAD	COADREAD	TGCT	LAML	UCS	GBM	PRAD	THYM	SARC	GBMLGG	LGG	ACC	UCEC	MESO	DLBC	UVM	LUAD	BRCA	THCA	OV	PCPG	KIRP	SKCM	CHOL
Inhibitory	ARG1	0.226849	0.365535	0.0747936	0.116299	0.0437191	0.00346297	0.0702567	0.220328	0.107421	0.109828	-0.176332	0.0259941	0.0429848	-0.0330405	-0.140123	-0.115152	-0.0150157	-0.303372	0.146531	0.189895	-0.0251048	-0.155868	0.119024	0.183945	-0.0455419	-0.00686983	0.0950413	0.0929163	-0.0331132	0.0335471	-0.0542536	0.0576279	-0.145791	-0.0252486	-0.101965	0.0663591	-0.0685339	0.0346064	0.011517	0.512402	0.00837286	0.148809	0.938186	0.151117	0.00321073	0.068707	0.271824	0.303601
Inhibitory	VEGFA	0.0794819	0.352499	0.169567	-0.0208457	-0.00405346	-0.0580345	0.373346	0.290043	-0.0585854	0.130414	-0.421171	-0.214523	-0.185352	-0.233345	-0.108783	-0.136774	-0.168338	0.0866558	-0.0933762	0.332895	0.170205	-0.361249	0.0331494	0.160236	-0.0331226	0.00537815	-0.169609	-0.0280415	-0.12808	0.0376831	-0.00736829	-0.14622	0.110668	0.248822	0.175215	0.0816418	-0.126196	0.464294	0.0150943	0.135185	0.637609	0.893564	0.19335	2.63456e-15	9.00525e-05	0.321805	0.191393	0.0105253
Inhibitory	EDNRB	0.509769	0.408629	-0.350603	0.256091	0.0980403	-0.0420884	0.1714	0.325835	0.0124433	-0.100855	0.340286	0.239574	0.366096	0.358336	0.319094	0.376639	0.508979	0.299024	0.0712531	0.293044	0.133539	0.124139	0.552723	0.421205	0.404517	0.385237	-0.0345076	0.0463069	0.171185	0.419795	0.179102	-0.084872	0.32712	0.204063	0.23626	0.0990837	0.0390687	4.58214e-07	0.00434955	0.00153623	3.99039e-09	0.0011791	0.345704	0.000424927	9.61643e-06	0.833466	0.313161	0.0422841
Inhibitory	IL12A	0.536509	0.388685	0.251142	0.306986	0.452781	0.198046	0.222762	-0.0142468	0.3192	0.120095	0.486801	0.11343	0.307659	0.233293	0.299476	0.226741	0.167586	0.37818	0.353207	0.415741	0.363515	0.278742	0.362428	0.289067	0.242551	0.24734	-0.117534	-0.00931732	0.320038	0.26825	0.11064	-0.0952342	0.0398937	0.233222	0.270143	0.280665	0.300907	8.49734e-08	0.00693376	0.0255798	1.17329e-12	2.64592e-56	7.48089e-06	4.14095e-06	0.850714	3.04177e-08	0.229242	0.00260604
Inhibitory	VEGFB	-0.427043	-0.110951	0.0948843	0.19817	0.0995651	-0.299741	0.463537	-0.124947	0.199493	-0.0194935	0.0491438	0.514116	0.421472	0.431957	0.153508	0.141118	0.119818	0.462389	0.0783098	-0.120948	-0.109191	0.466997	0.412121	0.419308	0.371663	0.371934	0.10191	-0.0592117	0.0357469	0.26233	-0.00662696	0.0157675	0.175886	0.279419	0.266149	0.0688417	0.189373	3.70808e-05	0.457812	0.405529	6.11343e-06	0.000985642	6.37182e-12	1.0413e-23	0.0975124	0.000661479	0.84581	0.775929
Inhibitory	VTCN1	-0.179507	-0.0250798	0.0403998	0.159906	0.315672	0.291528	0.317376	0.121031	0.158268	0.121828	0.0979987	-0.0657195	-0.12704	-0.171115	0.00643247	0.032217	-0.0933838	0.519978	0.261051	0.061744	0.132888	-0.0136802	0.340804	-0.00596558	0.028438	0.0280265	-0.0341039	-0.0176409	0.244468	0.0982149	0.113117	-0.13087	0.229176	0.040026	0.0837275	0.0314561	-0.023725	0.0961816	0.867107	0.723712	0.000276489	1.0835e-26	2.48842e-11	2.93466e-11	0.108556	0.0071196	0.222547	0.569619
Inhibitory	IL13	0.298491	0.0824983	0.164619	0.217822	0.236539	0.189233	0.0883017	0.0382967	0.154569	0.136393	0.0570147	0.207597	0.19739	0.213102	0.137108	0.33664	0.256206	0.117784	0.259231	0.236533	0.102852	0.307962	0.246894	0.356913	0.29207	0.307176	0.185579	-0.206227	0.0789818	0.0736072	0.10223	0.0046163	0.0383743	0.0301641	0.0520697	-0.00691519	-0.138864	0.00498206	0.581434	0.147127	6.31075e-07	2.37037e-15	1.89925e-05	0.0709778	0.6128	0.00860072	0.171651	0.741185
Inhibitory	IL4	0.23734	0.162005	-0.134859	0.108101	0.0738251	0.169029	0.0570253	0.00027695	0.161401	0.0548181	0.276801	0.0478375	0.144396	0.132805	0.210151	0.069075	0.141162	0.163556	0.0603672	0.130573	0.0608514	0.18698	0.0696279	-0.0634652	0.125758	0.0968554	0.340813	-0.0177897	-0.0455549	0.048638	-0.0283148	0.0601909	0.0122967	0.173095	0.111572	0.0946275	-0.0438516	0.026865	0.276617	0.236029	0.0142998	0.0146825	0.000137435	0.244125	0.997081	0.00604771	0.584224	0.102195
Inhibitory	ADORA2A	0.579865	0.145699	0.469507	0.439488	0.115164	0.319145	0.427594	0.251279	0.401515	0.501633	0.366095	0.358738	0.538532	0.517556	0.520788	0.535809	0.566396	0.399153	0.34628	0.533018	0.40325	0.644242	0.475014	0.689081	0.690888	0.683148	-0.332287	0.260354	0.307143	0.210067	0.0821111	0.446696	0.18555	0.0706327	0.0729698	0.194783	0.246826	3.9687e-09	0.328475	1.27128e-05	1.22109e-25	0.000136754	2.13914e-13	4.70414e-20	0.000741752	1.394e-12	7.83871e-08	0.0280981
Inhibitory	BTLA	0.421482	0.285267	0.537731	0.449509	0.471342	0.417956	0.208823	0.321188	0.325518	0.277926	0.449379	0.405606	0.526107	0.50992	0.37783	0.506354	0.536088	0.480891	0.343058	0.524876	0.462564	0.573331	0.552593	0.366927	0.462435	0.446436	-0.274779	0.1083	0.0285221	0.165331	0.00224159	0.366951	0.19199	0.241078	0.226331	0.149912	0.21232	4.79143e-05	0.0519402	3.21703e-07	6.99977e-27	1.74815e-61	9.9443e-23	1.63752e-05	1.30714e-05	1.55886e-08	0.0046801	0.00596886
Inhibitory	CD276	0.388203	0.5582	0.490356	0.215372	0.274801	0.487937	0.427457	0.394514	0.313213	0.0900391	-0.125277	0.3526	0.27565	0.229145	0.133424	0.281431	0.0848079	0.550263	0.584289	0.483851	0.581005	0.462847	0.553568	0.631758	0.513029	0.53454	0.156131	0.42798	0.211867	0.0674116	-0.269906	-0.143155	0.0766247	0.412564	0.434823	0.332076	0.206208	0.000202908	4.56263e-05	4.49037e-06	8.47644e-07	2.26303e-20	1.65627e-31	4.84848e-20	5.52623e-08	5.65104e-08	0.368135	0.466609
Inhibitory	KIR2DL1	-0.0157311	0.46594	0.245887	0.155378	0.3076	0.149281	0.233357	0.0487217	0.159572	0.111039	-0.0376061	0.20709	0.355005	0.34936	0.199976	0.221845	0.233489	0.142282	0.269594	0.404039	0.291333	0.415267	0.282972	0.349012	0.35968	0.359285	0.162668	0.0365502	0.229378	-0.0313234	0.0104391	0.043122	0.0961366	0.0621218	0.0499095	0.0151618	0.0715499	0.885014	0.000964474	0.0289396	0.00041223	2.31639e-25	0.00077414	1.37036e-06	0.519582	0.00665443	0.266544	0.827623
Inhibitory	KIR2DL3	-0.104423	0.455011	0.5291	0.187628	0.307558	0.171322	0.215655	0.211518	0.197652	0.204876	-0.0290709	0.253181	0.404739	0.397991	0.271972	0.250959	0.302587	0.285976	0.254089	0.37387	0.246261	0.45533	0.279105	0.395255	0.35338	0.363851	0.251121	0.120281	0.0908304	0.0835903	-0.0452229	0.0317556	0.150898	0.159618	0.148531	0.0470003	-0.0374134	0.33578	0.0013118	5.35954e-07	1.89122e-05	2.35348e-25	0.000110981	8.44133e-06	0.0047107	0.000743515	0.0388654	0.866343
Inhibitory	CD274	0.522602	0.590979	0.577548	0.454922	0.408284	0.225507	0.449601	0.00438464	0.0732532	0.406077	0.510513	0.353467	0.343527	0.306996	0.229368	0.42282	0.231395	0.478083	0.216035	0.0977374	0.20412	0.572589	0.548847	0.449162	0.509231	0.495496	0.429764	0.173056	0.141751	0.0982396	0.167966	-0.0526806	0.233921	0.242595	0.205434	0.134758	0.166238	2.07831e-07	1.22251e-05	2.51235e-08	1.43586e-27	4.05566e-45	3.11941e-07	3.0648e-22	0.953812	0.215195	2.28981e-05	0.00146654
Inhibitory	IDO1	0.295547	0.821473	0.592079	0.350541	0.544036	0.313824	0.381619	0.210727	0.101194	0.382517	0.582724	0.34815	0.354872	0.349126	0.366417	0.338807	0.362473	0.308031	0.0495207	0.379653	0.175607	0.533689	0.47662	0.548763	0.509591	0.515894	0.27926	0.105808	0.105713	0.0326832	-0.00100821	0.275591	0.333286	0.308341	0.280837	-0.0152049	0.0406937	0.00544965	1.5025e-12	9.07971e-09	2.80949e-16	3.81862e-85	5.56283e-13	5.64912e-16	0.00487226	0.0864827	7.25962e-05	0.00019213
Inhibitory	C10orf54	-0.41838	0.792833	0.634104	0.591145	0.523343	0.195576	0.447174	0.577737	0.399485	0.463129	0.584269	0.160725	0.432662	0.364858	0.146767	0.0846619	0.478361	0.57222	0.617077	0.671194	0.534399	0.321426	0.523991	0.737693	0.572721	0.604282	0.408057	0.769691	0.404438	0.127221	0.242451	0.0339062	0.401937	0.115408	0.177783	0.207203	0.308393	5.51717e-05	3.09248e-11	3.53058e-10	1.16708e-49	8.13265e-78	9.75393e-06	5.43712e-22	3.80071e-17	1.84767e-12	9.51415e-07	0.000182985
Inhibitory	TGFB1	0.556949	0.532667	0.543659	0.528506	0.273235	0.412402	0.452089	0.429967	0.409107	0.450788	0.691828	0.484975	0.625111	0.487222	0.160585	0.182265	0.108229	0.711996	0.611448	0.641591	0.52248	0.261947	0.644997	0.766357	0.688439	0.703811	0.596938	0.571043	-0.31201	0.190224	0.0303399	0.395377	0.187694	0.421532	0.42182	0.258373	0.21272	2.11637e-08	0.000116076	2.24685e-07	2.99039e-38	3.77259e-20	4.07975e-22	1.69466e-22	2.33571e-09	4.77605e-13	1.98944e-06	2.96648e-06
Inhibitory	HAVCR2	0.482668	0.784527	0.620013	0.760195	0.421784	0.535499	0.43544	0.512937	0.193395	0.526121	0.543542	0.759349	0.660102	0.706353	0.476099	0.664662	0.730508	0.774819	0.568193	0.511264	0.356073	0.796387	0.833369	0.807766	0.72295	0.739377	0.361193	0.369521	0.268433	0.149853	0.0882303	0.236769	0.25268	0.432571	0.450032	0.288053	0.249739	2.19652e-06	6.81292e-11	1.10674e-09	9.13182e-98	2.45281e-48	9.61281e-39	8.15176e-21	2.89151e-13	0.000970501	1.35551e-08	0.000612561
Inhibitory	IL10	0.222652	0.518005	0.464696	0.588353	0.393522	0.368513	0.317997	0.332582	0.299123	0.463281	0.471984	0.628437	0.558107	0.57959	0.445219	0.58822	0.546449	0.45248	0.606383	0.573118	0.560946	0.714322	0.627039	0.56308	0.496551	0.505659	0.401595	0.407229	0.0812664	0.021971	0.0722974	0.164132	0.326265	0.32938	0.321756	0.151785	0.163054	0.0381893	0.000191996	1.60104e-05	4.26052e-49	9.16693e-42	1.17359e-17	2.67318e-11	6.10312e-06	2.30196e-07	9.4263e-07	0.00365817
Inhibitory	SLAMF7	0.125419	0.678839	0.34309	0.432478	0.487664	0.423977	0.306034	0.466662	0.424536	0.144158	0.49476	0.437462	0.526775	0.524694	0.383966	0.456228	0.524983	0.714222	0.618813	0.644255	0.603435	0.490802	0.601308	0.638198	0.572463	0.58295	0.479031	0.216939	0.205596	0.054407	0.0760274	0.271322	0.266793	0.311664	0.291578	0.307489	0.272404	0.247072	1.56632e-07	0.00196563	8.53173e-25	2.60724e-66	2.08858e-23	1.55553e-10	5.87481e-11	4.97486e-14	0.148305	0.00215844
Inhibitory	LAG3	0.211413	0.684575	0.689299	0.355925	0.429378	0.4072	0.402219	0.182787	0.431126	0.432189	0.341686	0.460834	0.47368	0.478973	0.485186	0.412051	0.441177	0.415298	0.673989	0.63054	0.510596	0.695366	0.439554	0.5594	0.543357	0.548208	0.404736	0.0738997	0.0150164	0.0765077	0.178106	0.151243	-0.00605664	0.2033	0.201488	0.129328	0.330329	0.0493346	1.1188e-07	2.16222e-12	9.12065e-17	3.26379e-50	1.49493e-21	1.00482e-17	0.0148857	1.82653e-14	5.73415e-06	0.0413896
Inhibitory	CTLA4	0.467083	0.690681	0.454952	0.483024	0.546674	0.415973	0.275281	0.205521	0.297668	0.180061	0.554842	0.565587	0.392769	0.434367	0.399426	0.544186	0.547656	0.567941	0.546222	0.580026	0.460055	0.664281	0.705845	0.46037	0.588997	0.5595	0.436818	0.109673	0.00575524	-0.0646625	0.0426994	0.164878	0.159558	0.117613	0.129522	0.132695	0.260732	5.09961e-06	7.75444e-08	2.52764e-05	2.40317e-31	4.07865e-86	1.65087e-22	1.00972e-08	0.00606463	2.65019e-07	0.0701487	0.000444926
Inhibitory	PDCD1	0.374816	0.416843	0.598459	0.429211	0.493752	0.352197	0.331217	0.378808	0.510606	0.389062	0.498536	0.444858	0.521746	0.518464	0.453259	0.459242	0.536826	0.596783	0.638071	0.648966	0.508896	0.677209	0.646882	0.566654	0.582543	0.579601	0.379826	0.0334024	0.0332408	0.0894722	0.0399343	0.477694	-0.0205841	0.269897	0.242797	0.203758	0.202425	0.000347812	0.0035599	5.71461e-09	2.07875e-24	3.53257e-68	3.64687e-16	3.47795e-12	2.00281e-07	1.5884e-20	5.31492e-05	0.00197073
Inhibitory	TIGIT	0.430181	0.423642	0.542939	0.464476	0.547608	0.458407	0.311893	0.361713	0.379909	0.397836	0.493072	0.531942	0.602376	0.597656	0.402925	0.523515	0.524103	0.610491	0.588791	0.619321	0.598219	0.663154	0.7524	0.714454	0.63348	0.649484	0.371315	-0.0467896	0.101677	0.0715253	0.0908089	0.163078	0.268131	0.168269	0.209576	0.187148	0.245936	3.20233e-05	0.00300464	2.34786e-07	8.17241e-29	1.83826e-86	1.48762e-27	6.63075e-11	7.54797e-07	2.54059e-11	3.4627e-05	0.00224731
Stimulaotry	ENTPD1	0.676807	0.461479	-0.339459	0.588569	0.306018	0.188026	0.519555	0.509347	0.406765	0.30149	0.694099	0.598824	0.713019	0.680868	0.482175	0.623854	0.654109	0.79424	0.616222	0.659662	0.633522	0.698446	0.812629	0.835793	0.749377	0.75559	0.517811	0.554093	0.180823	0.201365	0.110692	0.121679	0.395723	0.395078	0.391343	0.143481	0.102619	6.20035e-13	0.00109481	0.00220959	3.85535e-49	4.17565e-25	2.15075e-05	2.41994e-30	4.49644e-13	6.66566e-13	0.00207443	2.66844e-06
Stimulaotry	ITGB2	0.291916	0.73076	0.626953	0.687912	0.51791	0.530954	0.419846	0.546908	0.436405	0.541308	0.679271	0.774414	0.697214	0.738428	0.520457	0.659657	0.708959	0.75331	0.781823	0.713785	0.666515	0.809057	0.787813	0.808876	0.754203	0.763181	0.398717	0.687861	0.241535	0.0811523	0.120418	0.629708	0.251363	0.423398	0.452984	0.196636	0.254489	0.00607953	5.49402e-09	6.35003e-10	3.84294e-73	5.64709e-76	5.30595e-38	2.54013e-19	3.39419e-15	8.05783e-15	4.24831e-09	5.23872e-06
Stimulaotry	TLR4	0.61976	0.537277	0.309465	0.717274	0.318277	0.292714	0.424927	0.222455	0.310232	0.178406	0.686306	0.536108	0.576846	0.59274	0.465721	0.639194	0.639631	0.462734	0.298628	0.458861	0.444807	0.237478	0.698672	0.25058	0.217951	0.215612	0.438743	0.588849	0.0990025	0.0934833	0.142422	0.00525678	0.370348	0.117704	0.169297	0.170956	-0.0579466	1.54934e-10	9.86112e-05	0.00551642	3.2859e-82	3.95225e-27	2.04946e-11	8.44678e-20	0.00292055	7.65378e-08	0.0728082	3.8224e-06
Stimulaotry	CD27	0.430892	-0.0385076	0.570198	0.352105	0.503988	0.247688	0.324726	0.336482	0.464467	0.397053	0.657913	0.415974	0.558141	0.548362	0.419394	0.456844	0.501093	0.634543	0.692252	0.662693	0.54426	0.659218	0.675674	0.606015	0.596772	0.59656	0.436929	-0.0114466	0.129863	-0.0260596	0.0741882	0.491073	0.165095	0.168298	0.204135	0.174124	0.341124	3.09705e-05	0.797193	4.12647e-08	2.0306e-16	2.09331e-71	1.75244e-08	9.58521e-12	4.66949e-06	8.12264e-17	3.5993e-05	1.29739e-05
Stimulaotry	CD40LG	0.326171	0.403495	0.527893	0.466203	0.424434	0.411932	0.234875	0.396512	0.372048	0.463668	0.552717	0.174289	0.491505	0.440971	0.277986	0.434386	0.596362	0.60511	0.483013	0.656322	0.524512	0.43521	0.526359	0.400905	0.376866	0.37367	0.565996	-0.095928	0.32683	0.0359012	0.0858505	0.286702	0.259644	0.23144	0.224596	0.187115	0.298271	0.00204853	0.00491744	5.74958e-07	4.82123e-29	5.49985e-49	4.592e-22	1.16455e-06	4.66856e-08	6.93679e-11	9.20614e-07	0.000472912
Stimulaotry	PRF1	0.375371	0.71076	0.631856	0.360967	0.569032	0.379928	0.369588	0.431937	0.444608	0.437191	0.509435	0.494679	0.536163	0.545583	0.371756	0.442781	0.53172	0.541647	0.50113	0.630297	0.56804	0.70916	0.695939	0.316645	0.540413	0.491792	0.221842	0.115256	-0.187045	0.0861271	0.0889563	0.447233	0.281993	0.268065	0.211968	0.246048	0.172773	0.000340277	2.17577e-08	4.25301e-10	3.11762e-17	1.04518e-94	9.41016e-19	5.22763e-15	1.93775e-09	2.19507e-15	4.33993e-06	0.00150676
Stimulaotry	GZMA	0.250021	0.802156	0.596141	0.390289	0.508798	0.419627	0.330359	0.428529	0.475495	0.436064	0.465459	0.364455	0.471714	0.47739	0.277643	0.365794	0.455475	0.636671	0.449374	0.63885	0.557998	0.646977	0.621732	0.455726	0.507121	0.500611	0.387795	0.0487844	8.54195e-05	-0.0416393	0.105614	0.157933	0.258388	0.245907	0.2227	0.241405	0.271865	0.0195153	1.21971e-11	6.76971e-09	4.11189e-20	5.83699e-73	6.46871e-23	3.98179e-12	2.67478e-09	1.18448e-17	4.6229e-06	0.00422764
Stimulaotry	CCL5	0.329119	0.786632	0.598398	0.441672	0.56628	0.397252	0.378905	0.478192	0.500659	0.442156	0.409745	0.502775	0.599861	0.601474	0.397894	0.42185	0.542259	0.676817	0.591771	0.670045	0.569295	0.650202	0.702597	0.666717	0.616067	0.627757	0.345788	0.139817	-0.0265239	0.0212059	0.148966	0.2222	0.294463	0.310883	0.294623	0.174637	0.310916	0.00185436	5.59505e-11	5.74048e-09	6.6007e-26	1.29433e-93	1.68234e-20	9.40641e-16	1.68231e-11	1.11838e-19	3.277e-06	0.0130736
Stimulaotry	CXCL10	0.260541	0.75208	0.602344	0.473062	0.490457	0.450536	0.347073	0.377539	0.265213	0.36728	0.394781	0.476176	0.403773	0.424889	0.3714	0.377762	0.487478	0.313725	0.261153	0.464205	0.441062	0.606317	0.587663	0.64699	0.591518	0.603036	0.231359	0.343399	0.114938	0.167656	-0.034017	0.0531327	0.320839	0.358702	0.314516	0.299036	0.309778	0.0147986	1.10099e-09	4.28947e-09	5.75159e-30	3.66474e-67	1.45475e-26	2.63775e-13	2.216e-07	5.03751e-06	0.000146321	0.0171824
Stimulaotry	ICAM1	0.336011	0.779095	0.469443	0.326491	0.537347	0.414988	0.349915	0.462248	0.226113	0.230469	0.344362	0.599127	0.500322	0.517167	0.35289	0.399699	0.516897	0.508933	0.762588	0.634561	0.467507	0.718895	0.661891	0.758927	0.624551	0.651736	0.385197	0.358528	0.0874229	0.0218076	-0.0615479	0.133821	0.058323	0.326149	0.328111	0.150963	0.156076	0.00146354	1.12108e-10	1.27525e-05	3.30777e-14	1.01535e-82	2.12134e-22	1.63562e-13	9.36707e-11	0.000108469	0.0197852	0.0397216
Stimulaotry	CXCL9	0.406535	0.710576	0.670957	0.398589	0.443327	0.421186	0.295375	0.438265	0.34053	0.361702	0.421403	0.490285	0.454446	0.485296	0.407311	0.452536	0.485806	0.474055	0.508296	0.573044	0.535745	0.650627	0.597341	0.636981	0.607514	0.613763	0.497217	0.112933	0.0537628	0.0942547	-0.0235692	0.180811	0.316277	0.329584	0.303065	0.262094	0.209199	9.33652e-05	2.20232e-08	1.32588e-11	5.55494e-21	8.72284e-54	4.32168e-23	6.99375e-10	1.05491e-09	2.99119e-09	0.000187505	0.0104782
Stimulaotry	TNFRSF9	0.388603	0.558154	0.595072	0.482375	0.529023	0.416484	0.283216	0.415427	0.301458	0.412156	0.606402	0.573099	0.559113	0.569025	0.395986	0.593655	0.57716	0.481926	0.605639	0.626272	0.535883	0.723141	0.716918	0.6688	0.666479	0.663792	0.365776	0.290661	-0.0836563	0.0772877	0.00691235	0.20817	0.2607	0.228649	0.1884	0.212577	0.160552	0.000199593	4.57064e-05	7.31611e-09	2.96568e-31	8.89758e-80	1.44933e-22	3.60812e-09	8.93863e-09	1.8333e-07	1.67589e-05	8.84845e-05
Stimulaotry	TNFRSF4	0.719774	0.572832	0.312387	0.389753	0.429236	0.322262	0.348357	0.292278	0.394033	0.15289	0.684027	0.673455	0.503498	0.595811	0.472143	0.488321	0.48692	0.541946	0.410947	0.460333	0.290813	0.674583	0.489888	0.622302	0.71197	0.691386	0.361864	0.0666796	-0.0416932	0.0986941	0.0930808	0.185663	-0.0874647	0.217132	0.132652	0.200029	0.331675	3.98894e-15	2.57904e-05	0.00506595	4.67091e-20	3.54089e-50	1.21128e-13	2.12682e-13	7.89705e-05	3.90184e-12	0.125002	4.23743e-06
Stimulaotry	CD80	0.494898	0.511903	0.402759	0.658563	0.394262	0.431353	0.403043	0.350858	0.338303	0.425066	0.424683	0.669584	0.427779	0.49641	0.360832	0.561341	0.639413	0.648965	0.554377	0.536415	0.506971	0.695246	0.610731	0.557044	0.519262	0.519659	0.31114	0.14739	0.264646	0.268942	0.0518145	0.0932839	0.249716	0.366788	0.322436	0.0374315	0.185783	1.10103e-06	0.000235152	0.000233336	4.26873e-65	6.28244e-42	2.9571e-24	8.50213e-18	1.68547e-06	3.84265e-09	8.46228e-06	0.00983239
Stimulaotry	IL2RA	0.571868	0.306005	0.470251	0.522798	0.55739	0.446395	0.374082	0.469778	0.35454	0.430022	0.763372	0.683835	0.56126	0.602094	0.44688	0.600956	0.636363	0.677785	0.733014	0.611717	0.600642	0.761377	0.704199	0.635024	0.652295	0.643502	0.339648	0.163797	0.0268273	-0.143221	-0.00543612	0.224985	0.308581	0.277659	0.269291	0.200397	0.234334	7.22184e-09	0.0364523	1.22637e-05	2.51518e-37	3.75163e-90	4.71545e-26	2.30133e-15	4.20914e-11	5.90624e-10	6.46095e-06	6.15137e-08
Stimulaotry	CD28	0.479068	0.713014	0.500374	0.574957	0.438105	0.47629	0.382019	0.404142	0.328926	0.347037	0.691657	0.579288	0.632216	0.647993	0.379627	0.582171	0.627238	0.473452	0.692133	0.656202	0.628623	0.691597	0.705531	0.575671	0.59782	0.586432	0.556042	-0.0376675	0.312317	-0.0874261	0.129307	0.347491	0.311242	0.240436	0.220687	0.064063	0.28447	2.67813e-06	1.87404e-08	2.65671e-06	1.79016e-46	1.98516e-52	6.6752e-30	5.23762e-16	2.42639e-08	1.07995e-08	0.000352328	2.9901e-06
Stimulaotry	ICOS	0.522717	0.60571	0.587581	0.550433	0.516817	0.453647	0.280913	0.36526	0.399082	0.308039	0.418792	0.584024	0.480182	0.490956	0.379928	0.555666	0.645671	0.606503	0.584761	0.639786	0.548764	0.648959	0.731692	0.596153	0.549221	0.555659	0.376296	-0.00987751	0.154658	0.0235196	0.0456017	0.487878	0.205641	0.261195	0.248374	0.0998491	0.288263	2.06331e-07	6.44591e-06	1.25091e-08	5.68291e-42	1.31262e-75	5.94821e-27	4.88057e-09	5.7676e-07	1.95349e-12	0.0016346	0.0110179
Stimulaotry	IFNA1	0.112387	0.0396656	0.0280951	0.145922	0.0802728	0.222071	0.0912386	0.044312	0.0272096	-0.102849	0.259125	0.0192349	-0.118276	-0.130062	0.0608618	0.0360061	0.0534427	0.0736502	-0.0787444	-0.00102639	-0.0211025	0.0186314	0.0524117	0.149567	-0.122445	-0.0755151	-0.14324	-0.151529	0.0414178	-0.00457203	0.0506537	0.0625336	0.0563841	-0.11251	-0.130577	-0.0573598	-0.208671	0.300017	0.791229	0.80585	0.00091723	0.00795686	4.75035e-07	0.0620522	0.558115	0.645632	0.303642	0.12699
Stimulaotry	IFNA2	0.00768348	0.334253	0.0320128	-0.0331422	-0.0189501	-0.0342029	0.0289014	0.0112205	-0.0360254	-0.0218185	NA	0.00654934	-0.0535247	-0.0365362	-0.0555843	0.0723084	0.0600213	0.0895595	0.161277	-0.0748593	-0.0820941	0.0240919	-0.0372003	0.140264	-0.0640718	-0.0235337	-0.0310312	0.00594995	-0.067633	-0.0318318	-0.014244	-0.123327	-0.103433	-0.123796	-0.0996118	-0.034099	-0.255808	0.943691	0.0216586	0.779422	0.453839	0.531608	0.443575	0.555223	0.882165	0.542584	0.827689	NA
Stimulaotry	BTN3A1	-0.066584	0.512608	0.52415	0.476234	0.409409	0.425944	0.525232	0.195786	0.211423	0.329501	0.0161399	0.2483	0.359891	0.323418	0.312848	0.40099	0.495977	0.217098	0.398577	0.552492	0.392377	0.405037	0.565535	0.513196	0.373936	0.406644	0.475887	0.131407	0.137881	0.227631	0.147345	0.122336	0.121523	0.318938	0.29602	0.109836	0.226455	0.54004	0.000229759	7.13676e-07	2.11669e-30	2.21627e-45	1.2458e-23	4.37025e-31	0.00901121	0.000302329	0.000720271	0.925564
Stimulaotry	BTN3A2	-0.0660904	0.377787	0.482386	0.418194	0.391062	0.414054	0.490215	0.253147	0.309869	0.228763	0.174131	0.180503	0.312564	0.270683	0.269945	0.368576	0.367483	0.291263	0.480053	0.578645	0.365638	0.360267	0.556056	0.477581	0.370644	0.394794	0.517802	0.154862	0.154576	0.146836	0.1023	0.261818	0.252048	0.405445	0.4257	0.0982935	0.287781	0.543055	0.00884352	6.73853e-06	3.90375e-23	3.1978e-41	2.68808e-22	1.02479e-26	0.000674874	7.9395e-08	0.0207404	0.309773
Stimulaotry	IFNG	0.526619	0.729117	0.49324	0.259175	0.440906	0.384407	0.197085	0.223233	0.272662	0.385276	0.329476	0.344045	0.289604	0.329468	0.33098	0.33216	0.358821	0.45618	0.470695	0.546712	0.463368	0.549085	0.472069	0.39028	0.399479	0.393399	0.318175	-0.042142	-0.105396	-0.049015	0.0686829	0.128596	0.16439	0.113568	0.122998	0.276501	0.148847	1.61179e-07	6.17959e-09	3.86715e-06	2.55397e-09	3.73893e-53	3.40125e-19	4.86368e-05	0.00282041	2.64805e-06	6.37061e-05	0.049731
Stimulaotry	TNF	0.265029	0.356462	0.596916	0.478411	0.366306	0.356617	0.197001	0.23841	0.137258	0.414008	0.440276	0.312578	0.317121	0.258121	0.185468	0.237616	0.369646	0.544606	0.551873	0.373745	0.391906	0.475339	0.520042	0.53173	0.426661	0.445842	0.405061	0.323986	-0.00330281	0.0075887	0.119971	0.182609	0.272108	0.0684713	0.100942	0.157259	0.0249097	0.0131087	0.0139184	6.39788e-09	1.05939e-30	5.18482e-36	1.4659e-16	4.90063e-05	0.00139551	0.0197928	1.52201e-05	0.00720475
Stimulaotry	IL2	0.244205	0.593926	0.307092	0.273641	0.336532	0.262471	0.0954675	0.218921	0.245374	0.253649	0.519197	0.135274	0.234934	0.247942	0.24288	0.329542	0.365368	0.396702	0.313866	0.425154	0.281446	0.129229	0.283693	0.418895	0.266493	0.291489	0.438558	-0.140755	0.227569	-0.00918507	0.115541	0.0666293	0.0213493	0.0693883	0.0636096	0.132731	0.271853	0.0226388	1.07827e-05	0.00590795	2.91133e-10	2.53342e-30	2.19013e-09	0.0508439	0.00341678	2.54728e-05	0.0101006	0.00117568
Stimulaotry	SELP	0.252255	0.472193	0.31384	0.32046	0.207543	0.272289	0.317176	0.43416	0.304842	0.13829	0.355198	0.282016	0.546557	0.474214	0.330162	0.347713	0.455537	0.407976	0.199337	0.482648	0.391121	0.224519	0.511309	0.540759	0.608624	0.585553	0.439175	-0.178124	0.0651889	-0.014607	0.215303	0.163931	0.269176	0.00307628	-0.0141981	0.0885721	0.206618	0.0184181	0.000805104	0.00485428	1.02535e-13	4.32837e-12	5.11552e-10	3.02424e-11	1.56724e-09	1.31339e-07	0.165711	0.0335163
Stimulaotry	IL1B	0.0413109	0.514974	0.420737	0.515267	0.307734	0.37607	0.349673	0.165514	0.29804	0.274674	0.374968	0.00474637	-0.00391911	-0.016348	0.0363336	0.0499596	0.227922	0.595431	0.4563	0.482467	0.437113	0.269735	0.379632	0.411914	0.236543	0.273946	0.339592	-0.00457523	0.17018	0.063598	0.114271	-0.142641	0.146687	0.129702	0.0896797	0.0338562	-0.0279183	0.704011	0.000212442	0.000113011	3.92643e-36	2.20342e-25	2.23286e-18	1.7038e-13	0.0276917	2.55661e-07	0.00520885	0.0242383
Stimulaotry	TNFRSF14	0.179472	0.712139	0.422918	0.413462	0.0411392	0.23734	0.394318	0.148238	0.172495	-0.00600545	0.212539	0.022664	0.192278	0.21404	0.248987	0.387141	0.44207	0.378681	0.321292	0.336244	0.0687129	0.0161312	0.215388	0.259298	0.237643	0.250094	0.526048	0.334161	-0.0667149	-0.0145265	-0.0434101	0.243435	0.212673	0.211567	0.153468	0.113642	0.0945577	0.0962467	1.9862e-08	0.000103205	1.33157e-22	0.174311	6.95706e-08	4.8727e-17	0.0489415	0.00331784	0.952231	0.213314
Stimulaotry	TNFRSF18	0.385464	0.474188	0.420208	0.208642	-0.108645	0.469772	0.165609	0.373798	0.378718	0.392748	0.463877	0.404881	0.309622	0.212314	0.00369552	-0.0579375	-0.0972354	0.629854	0.522029	0.495683	0.38786	0.570119	0.479423	0.517324	0.637594	0.6146	0.182444	0.0663996	-0.0954416	-0.150865	-0.0285864	0.0772129	-0.148695	-0.0316989	-0.113256	0.269373	0.0439471	0.00022699	0.000759472	0.000115516	1.87297e-06	0.000322209	4.97006e-29	0.000665666	2.97807e-07	2.96326e-11	4.44579e-05	0.00437677
Stimulaotry	CX3CL1	0.595754	0.349936	0.258042	0.397471	0.541954	0.284178	0.38246	0.337258	0.162166	0.156203	0.143925	0.380401	0.421801	0.348087	0.333892	0.178671	0.127274	0.429523	-0.18502	0.286053	0.143462	0.367325	0.424169	0.587614	0.447318	0.47463	-0.144419	-0.0570544	0.0219808	0.265989	0.179797	-0.00577966	0.235692	-0.0192455	0.014546	0.144522	0.0518233	1.15012e-09	0.0158992	0.0216755	7.29873e-21	2.20097e-84	8.11796e-11	4.81861e-16	4.42512e-06	0.00580915	0.116935	0.40234
Stimulaotry	CD40	0.372802	0.321538	0.125701	0.604174	0.559417	0.511911	0.393684	0.145179	0.23907	0.218829	0.263956	0.562441	0.511236	0.537438	0.249441	0.374815	0.409499	0.231648	0.185123	0.497465	0.388129	0.234509	0.614718	0.664736	0.587757	0.59759	0.504034	0.102362	-0.0912971	0.0405909	0.21897	-0.0678541	0.168057	0.224677	0.164568	0.0644952	0.169486	0.000376433	0.0275324	0.269666	2.33889e-52	6.22295e-91	5.17832e-35	5.5209e-17	0.0538526	4.14748e-05	0.0271276	0.119809
Stimulaotry	TNFSF4	0.533528	0.270292	0.345951	0.456171	0.256655	0.359917	0.320527	0.0183259	0.206029	0.225932	0.324631	0.580993	0.478777	0.528354	0.430033	0.510745	0.538594	0.260333	0.355812	0.536073	0.537672	0.678707	0.66868	0.755415	0.660394	0.674417	0.116638	0.0615277	0.208609	-0.20454	-0.00626709	0.132255	0.28774	0.0145106	0.0142109	0.0503177	0.0720773	1.0328e-07	0.0661366	0.00179076	9.92154e-28	6.91529e-18	7.35356e-17	1.82334e-11	0.8087	0.000433099	0.0224135	0.0533936
Stimulaotry	CD70	0.24416	0.0377463	0.429692	0.433283	0.488394	0.330632	0.216251	0.22909	0.172939	0.193656	0.503343	0.370121	0.297373	0.309166	0.141229	0.279391	0.397626	0.581662	0.712031	0.589016	0.309643	0.632232	0.500352	0.411128	0.53601	0.513223	-0.537612	0.13768	-0.248223	-0.0433668	-0.0585402	0.0592276	0.174998	0.203595	0.13589	0.129551	0.0331231	0.0226647	0.80112	7.75439e-05	6.84068e-25	1.56461e-66	2.54538e-14	7.95889e-06	0.0021611	0.00323658	0.0511488	0.00175261
Stimulaotry	TNFSF9	0.243441	0.228044	0.46863	0.0951153	0.467282	0.311391	0.160001	0.358167	0.197001	0.157811	0.288477	-0.0415791	0.136411	0.05688	-0.085044	-0.0743494	0.0382551	0.44267	0.63239	0.5284	0.338716	0.425081	0.326888	0.0654688	0.111464	0.113875	-0.630212	0.203033	-0.166082	-0.0595668	0.0963141	-0.147814	-0.0389268	-0.169298	-0.18014	0.0474696	-0.167736	0.0230793	0.12315	1.32622e-05	0.0312445	2.53009e-60	8.55726e-13	0.00101425	9.84492e-07	0.00077469	0.113167	0.0879591
Stimulaotry	ICOSLG	-0.195502	-0.195706	0.390845	0.32581	0.271521	0.239097	0.329775	0.389647	0.0921934	0.442582	0.302075	0.128135	0.21809	0.215491	0.176737	0.172424	0.20948	0.191949	0.333843	0.294345	0.166962	0.234079	0.37371	0.380896	0.225995	0.25599	-0.507236	0.0870058	0.375597	0.0897446	0.117364	-0.101651	-0.134218	0.234046	0.256279	0.479427	-0.03526	0.0695697	0.187385	0.000369011	3.76294e-14	6.57828e-20	5.52939e-08	4.36546e-12	8.29556e-08	0.118501	3.19831e-06	0.0733606
Stimulaotry	HMGB1	0.331901	-0.0104377	0.377886	0.093393	0.205094	0.371888	0.47279	0.148174	0.105089	0.0635344	0.0838123	-0.0879127	-0.125489	-0.0788993	0.0409755	0.143792	-0.0522628	0.227492	0.418405	0.494384	0.470479	0.14633	0.386646	-0.0327001	-0.00414718	-0.0259734	-0.149219	-0.0741139	-0.0783449	0.315268	-0.0486306	0.197381	-0.0215152	0.242669	0.278673	0.351339	0.103738	0.00168645	0.944486	0.000595987	0.0344496	7.78105e-12	5.62361e-18	1.01017e-24	0.0490407	0.0749786	0.52582	0.626979
Stimulaotry	IL1A	0.128291	0.225631	0.314269	0.395565	0.280508	0.357286	0.152879	0.128249	0.186424	0.20593	0.202224	0.113536	-0.0576493	-0.13398	-0.116624	-0.125453	-0.0721633	0.296041	0.241424	0.173289	0.234518	0.037512	0.37272	0.275163	-0.045369	0.0241827	-0.201661	-0.116782	0.211745	0.112558	0.0482589	0.0758702	0.190592	0.209114	0.159945	-0.0186698	-0.253629	0.236328	0.127275	0.00479335	1.15956e-20	3.41337e-21	1.27536e-16	0.00169827	0.0889079	0.00148365	0.0378505	0.236892
[truncated: 26 more columns]
