# Supplementary material for: GLIPR2: a potential biomarker and therapeutic target unveiled – Insights from extensive pan-cancer analyses, with a spotlight on lung adenocarcinoma
Source: Front Immunol. 2024 Feb 26;15:1280525. doi: 10.3389/fimmu.2024.1280525 (PMC10929020; doi:10.3389/fimmu.2024.1280525)
Supplement: Supplementary file 16 [file Table_10.xlsx]

## Sheet: Sheet1
Table S10 Sample size for diagnostic analysis of GLIPR2
Cancer type	Sample size
	Normal tissue	Adjacent non-tumor tissue	Tumor tissue
PCPG	0	3	187
BLCA	9	19	407
BRCA	179	113	1099
CESC	10	3	306
CHOL	44	9	48
COAD	308	41	290
CEAD	308	51	383
ESCA	653	13	182
GBM	1152	5	166
HNSC	548	44	528
KICH	28	25	66
KIRC	28	72	531
KIRP	28	32	289
HCC	110	50	371
LUAD	288	59	515
LUSC	288	50	498
SARC	265	2	265
PAAD	167	4	179
PRAD	100	52	496
STAD	174	36	414
THCA	279	59	512
THYM	444	2	119
UCEC	78	23	181
OSCC	0	32	362
